# Supplementary material for: In Vivo Competitions between Fibrobacter succinogenes, Ruminococcus flavefaciens, and Ruminoccus albus in a Gnotobiotic Sheep Model Revealed by Multi-Omic Analyses
Source: mBio. 2021 Mar 3;12(2):e03533-20. doi: 10.1128/mBio.03533-20 (PMC8092306; doi:10.1128/mBio.03533-20)
Supplement: TABLE S1 [file mBio.03533-20-st001.xlsx]

## Sheet: CAZy_Fs S85
	Heatmap Legend
				Min =0 RPKM				RPKM in % of total Cazymes RPKM
				Max=1000 RPKM				Highlighted cells : values > 1%							Top 15 Cazy in bold
							Data sorted on:
locus_tag	421 wk27	421 wk31	421 wk33	455 wk27	455 wk29	455 wk33	Sum 6 conditions	421 wk27	421 wk31	421 wk33	455 wk27	455 wk29	455 wk33	protein_id	dbCAN hits	seqID	start	end	locus_tag	strand
FSU_RS10935	2322.85	621.406	0	3126.5	911.483	0	6982.24	0.0363155	0.0352691	0	0.0697662	0.0433256	0	WP_015732116.1	GH8(0.99)	NC_017448.1	2672049	2674268	FSU_RS10935	+
FSU_RS01825	2003.87	660.051	0	3084.39	914.201	0	6662.51	0.0313285	0.0374625	0	0.0688266	0.0434548	0	WP_014545209.1	CBM11(0.99),GH51(0.60)	NC_017448.1	432734	435895	FSU_RS01825	+
FSU_RS09555	1565.32	461.872	0	2862.63	707.407	0	5597.23	0.0244723	0.0262144	0	0.063878	0.0336252	0	WP_014546211.1	CBM11(0.79)	NC_017448.1	2307388	2308161	FSU_RS09555	-
FSU_RS00775	1102.25	409.99	0	1970.76	540.582	0	4023.59	0.0172327	0.0232698	0	0.0439765	0.0256955	0	WP_014545007.1	GH94(0.75)	NC_017448.1	181827	184355	FSU_RS00775	+
FSU_RS09580	1390.95	463.461	0	1431.93	658.85	0	3945.19	0.0217462	0.0263046	0	0.0319528	0.0313171	0	WP_014546216.1	GH18(0.94)	NC_017448.1	2315478	2316530	FSU_RS09580	-
FSU_RS05835	1533.83	323.06	0	1368.91	205.827	0	3431.63	0.02398	0.0183359	0	0.0305464	0.0097836	0	WP_014545546.1	GH5(0.87)	NC_017448.1	1404570	1406750	FSU_RS05835	-
FSU_RS13850	944.035	291.461	0	1498.31	461.657	0	3195.46	0.0147591	0.0165424	0	0.033434	0.0219439	0	WP_014546992.1	GH5(0.87)	NC_017448.1	3355722	3358454	FSU_RS13850	+
FSU_RS07970	978.79	265.141	0	1168.41	255.825	0	2668.17	0.0153024	0.0150486	0	0.0260725	0.0121601	0	WP_015731951.1	GH8(0.97)	NC_017448.1	1952724	1954172	FSU_RS07970	-
FSU_RS07990	861.824	280.743	0	968.794	416.925	0.552311	2528.84	0.0134738	0.0159341	0	0.0216181	0.0198177	0.276156	WP_014545944.1	GH5(0.98)	NC_017448.1	1957970	1960204	FSU_RS07990	-
FSU_RS05545	1153.55	308.148	0	728.659	261.325	0	2451.69	0.0180347	0.0174895	0	0.0162596	0.0124216	0	WP_015731802.1	GH5(0.83)	NC_017448.1	1318387	1320273	FSU_RS05545	-
FSU_RS11205	828.76	307.341	0	940.514	357.79	0	2434.4	0.0129569	0.0174437	0	0.0209871	0.0170068	0	WP_014546520.1	GH9(0.99)	NC_017448.1	2742460	2744322	FSU_RS11205	-
FSU_RS05540	1208.51	130.321	0	876.955	61.5137	0	2277.3	0.0188939	0.0073966	0	0.0195688	0.00292393	0	WP_014545497.1	CBM35(0.98),GH26(0.99)	NC_017448.1	1315754	1318075	FSU_RS05540	+
FSU_RS12040	704.867	368.492	0	848.454	351.562	0	2273.38	0.0110199	0.0209145	0	0.0189328	0.0167108	0	WP_014546666.1	GH5(0.83)	NC_017448.1	2930298	2932193	FSU_RS12040	-
FSU_RS03685	491.353	379.161	0	411.323	902.792	0	2184.63	0.00768183	0.02152	0	0.00917845	0.0429125	0	WP_012820204.1	GH11(0.98)	NC_017448.1	851657	853483	FSU_RS03685	+
FSU_RS12485	881.203	136.049	0	812.165	142.903	0	1972.32	0.0137768	0.00772173	0	0.018123	0.00679264	0	WP_014546747.1	GT35(1.00)	NC_017448.1	3033464	3035938	FSU_RS12485	-
FSU_RS08460	858.956	203.787	0	537.065	209.017	0	1808.82	0.0134289	0.0115663	0	0.0119843	0.00993521	0	WP_015731984.1	CE3(0.58)	NC_017448.1	2073758	2075140	FSU_RS08460	+
FSU_RS09550	621.906	253.598	0	615.618	251.264	0	1742.39	0.0097229	0.0143934	0	0.0137372	0.0119433	0	WP_014546210.1	GH5(0.83)	NC_017448.1	2305928	2307091	FSU_RS09550	+
FSU_RS09015	610.941	206.835	0	715.495	191.309	0	1724.58	0.00955148	0.0117393	0	0.0159659	0.00909351	0	WP_014546119.1	GH45(0.97)	NC_017448.1	2186826	2188496	FSU_RS09015	-
FSU_RS13780	319.466	475.116	0	195.618	618.524	0	1608.72	0.00499454	0.0269661	0	0.0043651	0.0294003	0	WP_014546979.1	CE15(0.99)	NC_017448.1	3334765	3336375	FSU_RS13780	-
FSU_RS09860	527.119	127.066	0	707.835	167.825	0	1529.84	0.008241	0.00721187	0	0.0157949	0.00797723	0	WP_015732052.1	GH5(0.74)	NC_017448.1	2382763	2383836	FSU_RS09860	-
FSU_RS00940	705.663	136.744	0	498.446	155.716	0	1496.57	0.0110324	0.00776117	0	0.0111226	0.00740163	0	WP_015732460.1	CBM4(0.99),GH5(0.87)	NC_017448.1	221044	222681	FSU_RS00940	-
FSU_RS01500	433.769	123.613	0	634.115	189.735	0	1381.23	0.00678156	0.00701589	0	0.0141499	0.0090187	0	WP_014545148.1	GH2(0.70)	NC_017448.1	354697	357528	FSU_RS01500	-
FSU_RS04235	307.257	306.173	0	196.693	510.326	0	1320.45	0.00480366	0.0173774	0	0.00438909	0.0242573	0	WP_012820313.1	GH8(0.95)	NC_017448.1	988977	990662	FSU_RS04235	+
FSU_RS06485	714.648	152.992	0	310.176	133.864	0	1311.68	0.0111728	0.00868335	0	0.0069214	0.00636297	0	WP_014545664.1	GH109(0.87)	NC_017448.1	1595244	1597250	FSU_RS06485	-
FSU_RS14435	670.428	196.983	0	213.743	177.355	0	1258.51	0.0104815	0.0111802	0	0.00476955	0.00843022	0	WP_014547089.1	CBM35(0.89),CE12(0.99)	NC_017448.1	3505221	3507080	FSU_RS14435	+
FSU_RS10375	648.572	206.917	0	203.769	160.184	0	1219.44	0.0101398	0.011744	0	0.004547	0.00761403	0	WP_014546360.1	CBM35(0.98),GH26(0.99)	NC_017448.1	2521199	2522854	FSU_RS10375	+
FSU_RS13620	461.817	175.227	0	427.936	131.26	0	1196.24	0.00722007	0.00994533	0	0.00954916	0.00623919	0	WP_014546950.1	GH74(0.64)	NC_017448.1	3299289	3301853	FSU_RS13620	-
FSU_RS15560	457.812	102.854	0	419.446	136.293	0	1116.4	0.00715745	0.00583765	0	0.00935972	0.00647841	0	WP_014547298.1	GH116(0.94)	NC_017448.1	3787941	3791084	FSU_RS15560	+
FSU_RS04545	318.697	89.7268	0	513.534	172.886	0	1094.84	0.00498252	0.00509262	0	0.0114592	0.00821781	0	WP_012820376.1	GT2(0.96)	NC_017448.1	1064674	1066227	FSU_RS04545	+
FSU_RS11590	446.784	108.709	0	320.164	163.476	0	1039.13	0.00698505	0.00617	0	0.00714428	0.00777049	0	WP_014546592.1	CBM4(0.99)	NC_017448.1	2822798	2824066	FSU_RS11590	+
FSU_RS05550	463.543	122.578	0	271.245	167.098	0	1024.46	0.00724705	0.00695713	0	0.00605269	0.00794269	0	WP_014545498.1	CBM35(0.99),GH26(0.99)	NC_017448.1	1320415	1322205	FSU_RS05550	+
FSU_RS09010	334.441	159.472	0	323.22	200.169	0	1017.3	0.00522867	0.00905113	0	0.00721249	0.00951463	0	WP_014546118.1	GH45(0.97)	NC_017448.1	2184946	2186610	FSU_RS09010	+
FSU_RS11595	419.659	91.6921	0	365.233	106.092	0	982.676	0.00656096	0.00520416	0	0.00814999	0.00504286	0	WP_014546593.1	GH13(0.84)	NC_017448.1	2824087	2825817	FSU_RS11595	+
FSU_RS09265	449.546	100.214	0	239.789	177.736	0	967.284	0.00702821	0.00568784	0	0.00535076	0.00844834	0	WP_014546162.1	GH45(0.98)	NC_017448.1	2232325	2233893	FSU_RS09265	+
FSU_RS10880	430.866	180.665	0	162.646	167.135	0.65941	941.972	0.00673618	0.010254	0	0.00362936	0.00794442	0.329705	WP_014546458.1	CBM6(0.92),GH10(0.94)	NC_017448.1	2651868	2653739	FSU_RS10880	+
FSU_RS09610	441.94	67.4253	0	310.627	110.417	0	930.41	0.00690931	0.00382685	0	0.00693148	0.00524843	0	WP_014546222.1	CBM48(0.67)	NC_017448.1	2323799	2324260	FSU_RS09610	+
FSU_RS14440	472.745	112.8	0	165.214	143.889	0	894.647	0.00739091	0.00640215	0	0.00368666	0.00683947	0	WP_015732315.1	CBM35(0.89),CE12(0.99)	NC_017448.1	3507218	3508966	FSU_RS14440	+
FSU_RS05230	472.965	79.8792	0	227.664	108.05	0	888.559	0.00739436	0.00453369	0	0.0050802	0.00513595	0	WP_014545442.1	GH57(0.51)	NC_017448.1	1226893	1228749	FSU_RS05230	-
FSU_RS05560	400.071	76.588	0	320.817	89.9021	0	887.379	0.00625473	0.0043469	0	0.00715886	0.00427332	0	WP_014545499.1	GH57(0.76)	NC_017448.1	1324297	1326717	FSU_RS05560	+
FSU_RS03845	397.822	95.4083	0	257.818	120.812	0	871.86	0.00621956	0.00541508	0	0.00575306	0.00574256	0	WP_012820235.1	GH9(0.99)	NC_017448.1	887635	894024	FSU_RS03845	+
FSU_RS14950	401.431	91.2992	0	280.974	91.7236	0	865.427	0.00627598	0.00518186	0	0.00626978	0.0043599	0	WP_014547185.1	GH8(0.98)	NC_017448.1	3635429	3636874	FSU_RS14950	+
FSU_RS01770	395.023	84.3044	0.919533	298.727	85.9027	0	864.877	0.0061758	0.00478486	0.306511	0.00666594	0.00408322	0	WP_015732506.1	CBM48(0.88),GH13(0.94)	NC_017448.1	420276	422492	FSU_RS01770	-
FSU_RS06200	396.208	84.162	0	272.134	99.923	0	852.427	0.00619433	0.00477678	0	0.00607252	0.00474964	0	WP_014545610.1	GH77(0.99)	NC_017448.1	1512739	1514712	FSU_RS06200	-
FSU_RS09785	351.544	176.316	0	198.568	120.83	0	847.258	0.00549605	0.0100072	0	0.00443093	0.00574344	0	WP_014546251.1	CE1(0.75)	NC_017448.1	2370114	2371661	FSU_RS09785	+
FSU_RS13175	300.012	134.305	0	198.15	206.424	0	838.891	0.0046904	0.00762273	0	0.00442162	0.00981194	0	WP_014546871.1	GH5(0.80)	NC_017448.1	3192596	3194572	FSU_RS13175	-
FSU_RS03850	486.83	75.9916	0	156.808	88.8536	0	808.484	0.00761112	0.00431305	0	0.00349909	0.00422348	0	WP_012820236.1	GH9(0.99)	NC_017448.1	894098	899953	FSU_RS03850	+
FSU_RS01660	359.224	68.5585	0	295.38	76.209	0	799.372	0.00561613	0.00389117	0	0.00659124	0.00362245	0	WP_014545179.1	GH5(0.84)	NC_017448.1	394298	395725	FSU_RS01660	+
FSU_RS13275	319.782	100.965	0	278.467	93.5426	0	792.756	0.00499948	0.00573046	0	0.00621384	0.00444636	0	WP_014546890.1	GH30(0.97)	NC_017448.1	3216803	3218947	FSU_RS13275	-
FSU_RS05465	423.727	85.705	0	169.152	113.361	0	791.945	0.00662457	0.00486435	0	0.00377454	0.00538839	0	WP_014545484.1	GT2(0.98)	NC_017448.1	1294858	1295757	FSU_RS05465	-
FSU_RS03095	396.148	55.8252	0	257.186	70.0888	0	779.248	0.00619339	0.00316847	0	0.00573897	0.00333153	0	WP_012820083.1	GH8(0.93)	NC_017448.1	719959	721074	FSU_RS03095	-
FSU_RS09510	361.294	68.5736	0	232.782	104.811	0	767.46	0.00564849	0.00389203	0	0.00519439	0.00498197	0	WP_014546202.1	GT5(0.75)	NC_017448.1	2295579	2296811	FSU_RS09510	+
FSU_RS15740	291.119	60.0293	0	238.543	123.14	0	712.83	0.00455136	0.00340708	0	0.00532295	0.0058532	0	WP_014547331.1	GT2(0.98)	NC_017448.1	3829059	3829997	FSU_RS15740	+
FSU_RS15745	287.143	54.0158	0	281.12	85.7352	0	708.014	0.00448921	0.00306577	0	0.00627305	0.00407525	0	WP_015732399.1	GT2(0.98)	NC_017448.1	3830031	3830744	FSU_RS15745	-
FSU_RS02155	306.02	80.0372	0	208.117	91.749	0	685.923	0.00478433	0.00454266	0	0.00464401	0.00436111	0	WP_012819902.1	CBM30(0.90),GH9(0.98)	NC_017448.1	502456	504123	FSU_RS02155	+
FSU_RS10895	477.479	83.9477	0	26.8893	84.6839	0	672.999	0.00746492	0.00476461	0	0.00060002	0.00402528	0	WP_014546460.1	CBM6(0.95),GH10(0.94)	NC_017448.1	2656327	2658093	FSU_RS10895	+
FSU_RS01835	229.66	68.9753	0	292.317	78.18	0	669.133	0.00359052	0.00391482	0	0.00652289	0.00371613	0	WP_014545211.1	CE1(0.30)	NC_017448.1	437066	438979	FSU_RS01835	-
FSU_RS04695	289.113	74.7911	0	206.426	88.9105	0	659.241	0.00452	0.00424491	0	0.00460629	0.00422619	0	WP_012820408.1	GT28(0.99)	NC_017448.1	1104242	1105312	FSU_RS04695	+
FSU_RS04395	280.001	73.7341	0	219.733	84.5235	0	657.992	0.00437755	0.00418492	0	0.00490323	0.00401766	0	WP_012820345.1	GT2(0.95)	NC_017448.1	1026644	1027327	FSU_RS04395	-
FSU_RS01735	275.572	63.0509	0	274.412	41.8446	0	654.88	0.00430831	0.00357858	0	0.00612335	0.001989	0	WP_014545194.1	CE11(0.65)	NC_017448.1	413250	414143	FSU_RS01735	-
FSU_RS09585	281.714	86.7607	0	210.892	54.0734	0	633.44	0.00440433	0.00492427	0	0.00470593	0.00257027	0	WP_014546217.1	CBM30(0.84),GH9(0.99)	NC_017448.1	2316760	2318520	FSU_RS09585	+
FSU_RS03890	211.851	104.095	0	180.748	134.243	0	630.938	0.00331209	0.00590812	0	0.0040333	0.00638099	0	WP_012820244.1	GT2(0.99)	NC_017448.1	911024	911935	FSU_RS03890	+
FSU_RS05460	334.753	73.7988	0	165.228	54.9885	0	628.769	0.00523355	0.00418859	0	0.00368698	0.00261377	0	WP_014545483.1	GT32(0.94)	NC_017448.1	1293997	1294800	FSU_RS05460	-
FSU_RS04035	225.862	52.5195	0	273.816	70.4835	0	622.681	0.00353114	0.00298085	0	0.00611006	0.00335029	0	WP_012820275.1	CBM50(0.93)	NC_017448.1	947763	948920	FSU_RS04035	+
FSU_RS03495	351.435	79.7256	0	107.239	68.5438	0	606.943	0.00549434	0.00452498	0	0.00239298	0.0032581	0	WP_012820165.1	GH44(0.99)	NC_017448.1	811570	813504	FSU_RS03495	+
FSU_RS10885	330.007	114.597	0	56.5767	91.8646	0	593.045	0.00515933	0.0065042	0	0.00126248	0.0043666	0	WP_014546459.1	CBM6(0.92),GH10(0.94)	NC_017448.1	2654166	2656016	FSU_RS10885	+
FSU_RS05455	290.307	50.7502	0	155.449	96.4067	0	592.913	0.00453867	0.00288042	0	0.00346876	0.0045825	0	WP_014545482.1	GT8(0.81)	NC_017448.1	1292972	1293994	FSU_RS05455	-
FSU_RS06885	297.389	63.2589	0	169.205	62.1561	0	592.01	0.0046494	0.00359038	0	0.00377573	0.00295447	0	WP_041917830.1	GH23(0.77)	NC_017448.1	1678866	1681163	FSU_RS06885	-
FSU_RS05350	328.682	83.4198	0	85.2667	76.5013	0	573.87	0.00513863	0.00473465	0	0.00190268	0.00363634	0	WP_014545461.1	GT2(0.65)	NC_017448.1	1260710	1261687	FSU_RS05350	+
FSU_RS10795	385.48	74.2249	0	20.5279	81.1591	0	561.392	0.00602661	0.00421278	0	0.000458068	0.00385774	0	WP_014546443.1	CBM6(0.99),PL9(0.32)	NC_017448.1	2623460	2626057	FSU_RS10795	+
FSU_RS14350	318.696	65.8614	0	83.5361	92.4016	0	560.495	0.0049825	0.00373809	0	0.00186406	0.00439213	0	WP_014547075.1	GH53(0.96)	NC_017448.1	3485326	3486834	FSU_RS14350	+
FSU_RS01065	250.792	101.949	0	148.282	58.4335	0	559.456	0.00392089	0.0057863	0	0.00330882	0.00277752	0	WP_014545064.1	AA6(0.49)	NC_017448.1	255402	255983	FSU_RS01065	-
FSU_RS10800	377.415	70.636	0	24.2532	86.6974	0	559.001	0.00590052	0.00400908	0	0.000541197	0.00412099	0	WP_015732107.1	CBM6(0.98),GH43(0.99)	NC_017448.1	2626067	2628145	FSU_RS10800	+
FSU_RS09835	297.347	50.2178	0	127.941	82.659	0	558.165	0.00464874	0.00285021	0	0.00285494	0.00392903	0	WP_014546260.1	GT2(0.74)	NC_017448.1	2378572	2379723	FSU_RS09835	-
FSU_RS13545	406.187	55.0831	0	30.0769	65.372	0	556.719	0.00635035	0.00312635	0	0.000671149	0.00310733	0	WP_014546939.1	GH10(0.95)	NC_017448.1	3282787	3285075	FSU_RS13545	+
FSU_RS13840	166.247	81.1908	0	135.339	173.113	0	555.889	0.00259912	0.00460814	0	0.00302001	0.00822858	0	WP_081440908.1	GH9(1.00)	NC_017448.1	3351308	3353134	FSU_RS13840	-
FSU_RS05670	261.614	106.626	0	59.4507	127.022	0	554.712	0.00409008	0.00605176	0	0.00132661	0.00603773	0	WP_015731812.1	GH10(0.97)	NC_017448.1	1350318	1351736	FSU_RS05670	+
FSU_RS05215	313.376	49.4452	0	73.879	113.361	0	550.061	0.00489933	0.00280636	0	0.00164857	0.00538839	0	WP_041917825.1	GH23(0.47)	NC_017448.1	1225525	1225734	FSU_RS05215	+
FSU_RS04390	243.283	51.3272	0	199.077	47.0703	0	540.757	0.00380349	0.00291317	0	0.00444229	0.00223739	0	WP_012820344.1	GT2(0.96)	NC_017448.1	1025757	1026623	FSU_RS04390	+
FSU_RS15750	247.693	37.1973	0	184.443	62.4005	0	531.734	0.00387244	0.0021112	0	0.00411575	0.00296609	0	WP_014547333.1	GT2(0.99)	NC_017448.1	3830911	3832545	FSU_RS15750	-
FSU_RS13225	224.634	67.3782	0	155.851	83.1789	0	531.042	0.00351194	0.00382418	0	0.00347772	0.00395375	0	WP_014546880.1	GT4(0.80)	NC_017448.1	3203749	3205179	FSU_RS13225	+
FSU_RS11920	237.968	47.2156	0	172.327	69.1592	0	526.67	0.0037204	0.00267981	0	0.00384538	0.00328735	0	WP_014546644.1	GT2(0.99)	NC_017448.1	2893064	2894194	FSU_RS11920	+
FSU_RS05490	250.845	48.9018	0	159.834	62.2862	0	521.867	0.00392172	0.00277552	0	0.00356661	0.00296065	0	WP_014545488.1	GH57(0.78)	NC_017448.1	1301296	1302933	FSU_RS05490	-
FSU_RS13610	246.938	108.538	0	57.549	102.301	0	515.327	0.00386064	0.0061603	0	0.00128417	0.00486269	0	WP_014546948.1	CE6(0.99)	NC_017448.1	3297244	3298473	FSU_RS13610	-
FSU_RS00650	274.963	95.1762	0	48.5589	95.798	0	514.496	0.00429879	0.00540191	0	0.00108357	0.00455357	0	WP_015732442.1	GH9(0.99)	NC_017448.1	149280	151835	FSU_RS00650	-
FSU_RS03885	292.761	54.4245	0	100.297	66.3706	0	513.853	0.00457703	0.00308896	0	0.00223807	0.0031548	0	WP_012820243.1	CBM51(0.99),GT39(0.62)	NC_017448.1	908336	910897	FSU_RS03885	+
FSU_RS05450	268.188	44.6026	0	105.796	93.4936	0	512.08	0.00419286	0.00253151	0	0.00236079	0.00444403	0	WP_014545481.1	GT4(0.89)	NC_017448.1	1291799	1292962	FSU_RS05450	-
FSU_RS12465	296.905	71.0503	0	69.1938	73.1361	0	510.285	0.00464182	0.00403259	0	0.00154402	0.00347638	0	WP_014546743.1	GH16(0.98)	NC_017448.1	3029840	3030862	FSU_RS12465	-
FSU_RS05555	267.927	70.1903	0	114.198	55.4289	0	507.744	0.00418878	0.00398379	0	0.00254826	0.0026347	0	WP_081440895.1	CBM35(0.97),GH26(0.99)	NC_017448.1	1322330	1324231	FSU_RS05555	+
FSU_RS14170	287.168	78.2361	0	47.733	90.8801	0	504.017	0.0044896	0.00444044	0	0.00106514	0.00431981	0	WP_014547042.1	CBM13(0.72),GH16(0.98)	NC_017448.1	3440336	3441757	FSU_RS14170	+
FSU_RS10755	323.501	80.0269	0	36.8994	60.6121	0	501.04	0.00505763	0.00454208	0	0.000823391	0.00288108	0	WP_014546435.1	CBM35(0.57),CBM6(0.99),GH30(0.92)	NC_017448.1	2608129	2610204	FSU_RS10755	+
FSU_RS05685	303.469	60.2217	0	64.2297	70.245	0	498.166	0.00474445	0.003418	0	0.00143325	0.00333896	0	WP_014545521.1	GH10(0.98)	NC_017448.1	1353533	1354936	FSU_RS05685	+
FSU_RS12010	320.117	73.0063	0	47.7238	53.2568	0.552311	494.656	0.00500472	0.00414361	0	0.00106493	0.00253146	0.276156	WP_014546661.1	PL11(0.98)	NC_017448.1	2920888	2923122	FSU_RS12010	-
FSU_RS01300	310.781	48.0984	0	86.779	48.5203	0	494.179	0.00485876	0.00272992	0	0.00193643	0.00230631	0	WP_049858405.1	GT2(0.80)	NC_017448.1	311247	312017	FSU_RS01300	-
FSU_RS11960	356.231	68.6739	0	21.548	44.0848	0	490.538	0.00556933	0.00389772	0	0.000480832	0.00209548	0	WP_014546652.1	CE12(1.00)	NC_017448.1	2904024	2905643	FSU_RS11960	-
FSU_RS10740	265.652	77.6251	0	68.6524	77.7674	0	489.697	0.00415321	0.00440576	0	0.00153194	0.00369652	0	WP_015732104.1	CBM6(0.97),GH43(0.98)	NC_017448.1	2600399	2602672	FSU_RS10740	-
FSU_RS10765	260.384	67.9536	0	94.1021	63.5477	0	485.987	0.00407085	0.00385684	0	0.00209984	0.00302062	0	WP_014546437.1	CBM6(0.99),CE6(0.98)	NC_017448.1	2612080	2613738	FSU_RS10765	+
FSU_RS14030	281.235	79.8808	0	40.3199	83.4559	0	484.891	0.00439684	0.00453379	0	0.000899717	0.00396691	0	WP_015732286.1	CBM4(0.98),CE1(0.59)	NC_017448.1	3414424	3415890	FSU_RS14030	+
FSU_RS02180	164.935	44.6122	0	207.785	66.7665	0	484.098	0.0025786	0.00253205	0	0.0046366	0.00317361	0	WP_012819907.1	GT51(0.98)	NC_017448.1	510293	512686	FSU_RS02180	-
FSU_RS15155	316.074	73.6796	0	30.7553	52.9153	0	473.424	0.00494151	0.00418182	0	0.000686287	0.00251523	0	WP_014547223.1	GH43(0.99)	NC_017448.1	3703278	3704948	FSU_RS15155	+
FSU_RS10790	323.576	54.852	0	34.832	57.4889	0	470.749	0.0050588	0.00311323	0	0.000777257	0.00273262	0	WP_014546442.1	CBM6(0.93),GH27(0.70)	NC_017448.1	2621304	2623196	FSU_RS10790	-
FSU_RS10220	229.136	59.3682	0	93.6951	87.4999	0	469.7	0.00358233	0.00336955	0	0.00209076	0.00415913	0	WP_014546329.1	CBM51(0.97)	NC_017448.1	2478553	2480301	FSU_RS10220	-
FSU_RS06195	229.006	48.2679	0	125.44	64.7777	0	467.491	0.00358028	0.00273954	0	0.00279913	0.00307908	0	WP_014545609.1	GH13(0.96)	NC_017448.1	1511389	1512648	FSU_RS06195	+
FSU_RS09540	209.398	32.2469	0	169.515	55.4483	0	466.608	0.00327373	0.00183023	0	0.00378264	0.00263563	0	WP_014546208.1	GT2(0.79)	NC_017448.1	2303850	2304953	FSU_RS09540	+
FSU_RS11600	224.515	51.9382	0	97.1019	90.4982	0	464.054	0.00351008	0.00294785	0	0.00216678	0.00430166	0	WP_014546594.1	GH45(0.98)	NC_017448.1	2825982	2827409	FSU_RS11600	+
FSU_RS12855	221.943	71.8435	0	72.7476	90.4304	0	456.965	0.00346987	0.00407761	0	0.00162332	0.00429843	0	WP_014546814.1	CE3(0.98)	NC_017448.1	3123366	3124418	FSU_RS12855	-
FSU_RS16140	200.042	43.4456	0	160.258	45.0598	0	448.805	0.00312746	0.00246584	0	0.00357607	0.00214183	0	WP_014546719.1	GT5(0.99)	NC_017448.1	2999177	3000610	FSU_RS16140	+
FSU_RS06380	196.324	45.6417	0	165.961	30.5203	0	438.447	0.00306933	0.00259048	0	0.00370333	0.00145072	0	WP_014545646.1	GH5(0.83)	NC_017448.1	1570503	1572062	FSU_RS06380	-
FSU_RS11845	128.182	78.4844	0	61.5658	167.085	0	435.317	0.002004	0.00445453	0	0.00137381	0.00794207	0	WP_014546632.1	CE4(0.79)	NC_017448.1	2871317	2872639	FSU_RS11845	+
FSU_RS10865	277.376	65.305	0	17.7411	69.9999	0	430.422	0.0043365	0.00370651	0	0.000395883	0.00332731	0	WP_014546455.1	GH2(0.98)	NC_017448.1	2642905	2646402	FSU_RS10865	+
FSU_RS00870	192.073	69.5895	0	91.9383	75.574	0	429.175	0.00300288	0.00394969	0	0.00205155	0.00359226	0	WP_014545027.1	GH30(0.98)	NC_017448.1	207016	209040	FSU_RS00870	+
FSU_RS11955	321.017	48.4757	0	15.3914	39.6922	0	424.577	0.0050188	0.00275133	0	0.000343452	0.00188669	0	WP_014546651.1	CBM35(0.98),CBM61(0.99),GH43(0.75)	NC_017448.1	2901859	2904000	FSU_RS11955	-
FSU_RS10225	231.416	56.5088	0	78.8042	53.9814	0	420.711	0.00361797	0.00320726	0	0.00175847	0.0025659	0	WP_014546330.1	GT39(0.75)	NC_017448.1	2480301	2481875	FSU_RS10225	+
FSU_RS11715	268.425	64.4937	0	32.1213	53.9814	0	419.021	0.00419657	0.00366047	0	0.000716769	0.0025659	0	WP_014546608.1	CE1(0.58)	NC_017448.1	2847891	2849339	FSU_RS11715	+
FSU_RS04400	208.687	37.7925	0	97.7896	72.2044	0	416.474	0.00326262	0.00214499	0	0.00218212	0.0034321	0	WP_012820346.1	GT2(0.98)	NC_017448.1	1027337	1028278	FSU_RS04400	+
FSU_RS10140	196.061	45.207	0	98.8131	74.4943	0	414.575	0.00306522	0.00256581	0	0.00220496	0.00354094	0	WP_014546316.1	CE2(1.00)	NC_017448.1	2461742	2462791	FSU_RS10140	+
FSU_RS10870	278.704	57.8509	0	21.0093	56.6805	0	414.244	0.00435727	0.00328344	0	0.000468812	0.00269419	0	WP_014546456.1	CBM6(0.89),GH95(0.99)	NC_017448.1	2646629	2649628	FSU_RS10870	+
FSU_RS08125	192.463	45.4669	0	114.885	45.1038	0.363812	398.282	0.00300898	0.00258056	0	0.00256359	0.00214392	0.181906	WP_014545970.1	GT51(0.97)	NC_017448.1	1989392	1992784	FSU_RS08125	-
FSU_RS11200	156.242	87.4031	0	30.1999	117.369	0	391.213	0.00244269	0.00496073	0	0.000673894	0.00557889	0	WP_014546519.1	CE10(0.74)	NC_017448.1	2741151	2742338	FSU_RS11200	+
FSU_RS15100	159.684	36.3157	0	111.392	83.2595	0	390.652	0.00249651	0.00206117	0	0.00248566	0.00395757	0	WP_015732357.1	CBM50(0.93)	NC_017448.1	3687777	3688838	FSU_RS15100	+
FSU_RS01220	197.887	76.4153	0	62.2934	53.5888	0	390.185	0.00309377	0.0043371	0	0.00139004	0.00254724	0	WP_015732476.1	CBM4(0.98),GH10(0.97)	NC_017448.1	291883	293532	FSU_RS01220	-
FSU_RS06515	250.571	61.614	0	31.7179	44.1437	0	388.046	0.00391743	0.00349702	0	0.000707767	0.00209828	0	WP_014545670.1	CBM6(0.98),GH39(0.38)	NC_017448.1	1600527	1602452	FSU_RS06515	-
FSU_RS02965	175.979	63.047	0	96.5464	52.1969	0	387.77	0.00275127	0.00357835	0	0.00215438	0.00248108	0	WP_012820057.1	CBM51(0.99)	NC_017448.1	694298	696838	FSU_RS02965	-
FSU_RS14370	235.593	43.6628	0	56.3129	51.4047	0	386.973	0.00368327	0.00247817	0	0.00125659	0.00244342	0	WP_014547079.1	GH18(0.94)	NC_017448.1	3489986	3491242	FSU_RS14370	+
FSU_RS11040	189.573	42.12	0	92.1777	62.9783	0	386.849	0.00296379	0.0023906	0	0.00205689	0.00299355	0	WP_014546488.1	CE10(0.42)	NC_017448.1	2705063	2705872	FSU_RS11040	+
FSU_RS12480	199.286	67.1276	0	44.9512	75.0735	0	386.438	0.00311564	0.00380995	0	0.00100306	0.00356847	0	WP_015732201.1	GH109(0.42)	NC_017448.1	3032430	3033335	FSU_RS12480	-
FSU_RS10940	160.706	107.131	0	40.0178	78.273	0	386.128	0.00251248	0.00608044	0	0.000892975	0.00372055	0	WP_014546469.1	CE4(0.83)	NC_017448.1	2674430	2675689	FSU_RS10940	+
FSU_RS11900	217.04	50.1618	0	65.581	49.2874	0	382.07	0.00339321	0.00284703	0	0.0014634	0.00234278	0	WP_081441059.1	GH3(0.83)	NC_017448.1	2889254	2890081	FSU_RS11900	+
FSU_RS14260	206.341	60.4629	0	86.075	27.7241	0	380.603	0.00322594	0.00343169	0	0.00192072	0.00131781	0	WP_014547057.1	GH11(0.97)	NC_017448.1	3464903	3466006	FSU_RS14260	-
FSU_RS12405	206.739	49.2421	0	70.02	47.7187	0	373.72	0.00323217	0.00279483	0	0.00156246	0.00226821	0	WP_014546732.1	CBM32(0.82)	NC_017448.1	3014677	3017598	FSU_RS12405	-
FSU_RS15115	158.904	33.2591	0	120.302	52.529	0	364.994	0.00248431	0.00188768	0	0.00268447	0.00249686	0	WP_014547215.1	CE3(0.72)	NC_017448.1	3691717	3693723	FSU_RS15115	+
FSU_RS05385	184.79	32.3594	0	98.9968	47.481	0	363.628	0.00288902	0.00183662	0	0.00220906	0.00225692	0	WP_014545468.1	GT4(0.95)	NC_017448.1	1270514	1271659	FSU_RS05385	-
FSU_RS04085	211.629	35.8478	0	73.5326	42.5104	0	363.52	0.00330862	0.00203461	0	0.00164084	0.00202065	0	WP_012820285.1	GT4(0.92)	NC_017448.1	961185	962384	FSU_RS04085	+
FSU_RS02290	217.396	27.301	0	73.3691	34.7733	0	352.84	0.00339878	0.00154952	0	0.00163719	0.00165288	0	WP_049858407.1	GT2(0.71)	NC_017448.1	533937	534425	FSU_RS02290	-
FSU_RS15955	211.646	57.3767	0.579808	41.9194	38.6897	0	350.212	0.00330888	0.00325652	0.193269	0.000935408	0.00183904	0	WP_015732177.1	PL1(0.86)	NC_017448.1	2932320	2934077	FSU_RS15955	-
FSU_RS14150	178.418	38.2802	0	101.484	29.2544	0	347.437	0.00278939	0.00217266	0	0.00226457	0.00139055	0	WP_015732297.1	CBM54(0.59),CE1(0.84)	NC_017448.1	3435742	3437136	FSU_RS14150	-
FSU_RS02960	148.09	46.5788	0	110.082	38.3346	0	343.086	0.00231524	0.00264367	0	0.00245643	0.00182216	0	WP_012820056.1	GT28(0.81)	NC_017448.1	693060	694301	FSU_RS02960	+
FSU_RS11235	225.936	22.2226	0	34.5011	57.3173	0	339.977	0.00353229	0.00126128	0	0.000769872	0.00272447	0	WP_014546525.1	AA6(0.50)	NC_017448.1	2750846	2751379	FSU_RS11235	+
FSU_RS10775	226.36	46.335	0	17.8414	46.5668	0	337.103	0.00353892	0.00262983	0	0.000398122	0.00221346	0	WP_014546439.1	CBM6(0.96),GH43(0.99)	NC_017448.1	2616069	2618405	FSU_RS10775	+
FSU_RS05305	166.784	46.4355	0	63.5198	57.1733	0	333.913	0.00260752	0.00263554	0	0.00141741	0.00271762	0	WP_014545452.1	CBM35(0.87),PL10(0.99)	NC_017448.1	1246292	1248016	FSU_RS05305	-
FSU_RS00270	193.246	54.9391	0	54.8152	29.8318	0	332.832	0.00302122	0.00311817	0	0.00122317	0.001418	0	WP_014544916.1	CE6(0.98)	NC_017448.1	59055	60080	FSU_RS00270	+
FSU_RS11210	178.2	33.4089	0	73.768	44.255	0	329.632	0.00278598	0.00189619	0	0.00164609	0.00210358	0	WP_014546521.1	GH9(0.99)	NC_017448.1	2744546	2746543	FSU_RS11210	+
FSU_RS11980	186.546	39.1293	0	54.4126	45.6706	0	325.758	0.00291646	0.00222086	0	0.00121419	0.00217086	0	WP_014546656.1	CBM35(0.98),CBM6(0.65),GH43(0.95)	NC_017448.1	2911020	2913104	FSU_RS11980	-
FSU_RS11940	191.784	40.8898	0	38.2436	46.152	0	317.069	0.00299835	0.00232078	0	0.000853386	0.00219375	0	WP_014546648.1	CBM44(0.78),CBM67(0.78),PL1(0.97)	NC_017448.1	2896528	2898885	FSU_RS11940	-
FSU_RS09780	206.61	60.705	0	17.9211	31.4268	0	316.663	0.00323015	0.00344543	0	0.0003999	0.00149381	0	WP_014546250.1	CE1(0.60)	NC_017448.1	2368355	2369869	FSU_RS09780	+
FSU_RS02765	196.388	46.931	0	33.9655	36.5061	0	313.79	0.00307033	0.00266366	0	0.000757922	0.00173524	0	WP_012820018.1	PL1(0.83)	NC_017448.1	644028	645797	FSU_RS02765	-
FSU_RS10875	140.363	83.1538	0	28.6398	61.4978	0	313.655	0.00219444	0.00471955	0	0.000639081	0.00292318	0	WP_014546457.1	CBM6(0.98),GH5(0.85)	NC_017448.1	2649828	2651486	FSU_RS10875	+
FSU_RS07100	203.875	46.7533	0.973546	21.3011	38.978	0	311.881	0.00318739	0.00265358	0.324515	0.000475322	0.00185274	0	WP_014545781.1	GH16(0.78)	NC_017448.1	1732576	1733622	FSU_RS07100	-
FSU_RS05340	141.702	34.3193	0	98.8772	34.97	0	309.868	0.00221537	0.00194786	0	0.00220639	0.00166223	0	WP_014545459.1	GT19(0.94)	NC_017448.1	1255670	1256836	FSU_RS05340	+
FSU_RS09085	145.153	28.2193	0	94.6402	36.568	0	304.581	0.00226934	0.00160164	0	0.00211184	0.00173819	0	WP_014546130.1	GT4(0.94)	NC_017448.1	2198520	2199728	FSU_RS09085	+
FSU_RS14725	119.417	22.8209	0	102.436	59.2965	0	303.97	0.00186696	0.00129524	0	0.0022858	0.00281854	0	WP_014547142.1	GH5(0.53)	NC_017448.1	3581271	3582245	FSU_RS14725	-
FSU_RS03805	152.143	29.7212	0	49.4545	68.1405	0	299.46	0.00237862	0.00168688	0	0.00110355	0.00323892	0	WP_012820228.1	CBM9(0.43)	NC_017448.1	880152	880700	FSU_RS03805	-
FSU_RS01995	150.979	41.6381	0	49.9007	55.6861	0	298.204	0.00236041	0.00236325	0	0.00111351	0.00264693	0	WP_012819870.1	CE10(0.76)	NC_017448.1	474213	475067	FSU_RS01995	+
FSU_RS06355	170.996	69.3775	0.37836	24.8354	31.5593	0	297.146	0.00267335	0.00393765	0.12612	0.000554189	0.00150011	0	WP_014545642.1	GH127(0.56)	NC_017448.1	1564921	1567614	FSU_RS06355	-
FSU_RS11950	213.334	34.7132	0	15.4969	32.9989	0	296.543	0.00333527	0.00197022	0	0.000345804	0.00156854	0	WP_014546650.1	PL9(0.98)	NC_017448.1	2900096	2901847	FSU_RS11950	-
FSU_RS05310	157.09	35.318	0	50.7918	46.9638	0	290.163	0.00245595	0.00200454	0	0.00113339	0.00223233	0	WP_014545453.1	CBM35(0.99),CE8(0.87)	NC_017448.1	1248018	1250117	FSU_RS05310	-
FSU_RS02370	177.216	33.8666	0	47.5975	27.1756	0	285.856	0.00277061	0.00192216	0	0.00106211	0.00129174	0	WP_012819941.1	GT2(0.97)	NC_017448.1	548886	549761	FSU_RS02370	+
FSU_RS11995	190.781	31.9182	0	27.8197	29.5278	0	280.047	0.00298268	0.00181158	0	0.00062078	0.00140354	0	WP_014546659.1	PL1(0.85)	NC_017448.1	2916360	2919008	FSU_RS11995	-
FSU_RS00920	125.71	73.6719	0	38.8976	35.7298	0	274.009	0.00196535	0.00418139	0	0.000867978	0.00169835	0	WP_014545036.1	CBM6(0.99),GH43(0.98)	NC_017448.1	215975	218068	FSU_RS00920	+
FSU_RS15165	135.55	48.9997	0	39.3106	45.9571	0	269.818	0.0021192	0.00278107	0	0.000877194	0.00218448	0	WP_014547225.1	CBM35(0.98),CBM6(0.64),GH43(0.95)	NC_017448.1	3707128	3709125	FSU_RS15165	+
FSU_RS10780	157.244	36.6628	0	27.2049	43.1635	0	264.275	0.00245835	0.00208087	0	0.000607063	0.00205169	0	WP_014546440.1	CBM4(0.98),CE1(0.61)	NC_017448.1	2618943	2620439	FSU_RS10780	+
FSU_RS10750	185.823	39.9079	0	21.2238	17.0584	0	264.013	0.00290516	0.00226505	0	0.000473597	0.000810838	0	WP_014546434.1	CBM6(0.94),GH43(0.99)	NC_017448.1	2605232	2607424	FSU_RS10750	-
FSU_RS12155	162.656	34.9751	0	34.5187	31.4455	0	263.595	0.00254297	0.00198508	0	0.000770266	0.0014947	0	WP_014546687.1	GH9(0.91)	NC_017448.1	2960221	2962383	FSU_RS12155	-
FSU_RS11965	179.053	29.6671	0	15.0836	39.6763	0	263.48	0.00279932	0.00168381	0	0.000336583	0.00188594	0	WP_014546653.1	CBM35(0.98),GH53(0.72)	NC_017448.1	2905658	2907457	FSU_RS11965	-
FSU_RS10520	110.932	32.9635	0	55.6657	62.9783	0	262.539	0.00173431	0.0018709	0	0.00124215	0.00299355	0	WP_014546388.1	AA6(0.44)	NC_017448.1	2549161	2549700	FSU_RS10520	+
FSU_RS00985	165.134	45.5807	0	20.7276	27.2611	0	258.703	0.00258171	0.00258702	0	0.000462524	0.00129581	0	WP_014545048.1	GH30(0.97)	NC_017448.1	234087	235583	FSU_RS00985	-
FSU_RS12310	139.582	28.4	0	51.4106	33.3906	0	252.783	0.00218223	0.0016119	0	0.0011472	0.00158715	0	WP_014546717.1	GH3(0.97)	NC_017448.1	2996390	2998426	FSU_RS12310	+
FSU_RS16000	143.742	39.373	0	20.3509	48.2834	0	251.75	0.00224727	0.00223469	0	0.00045412	0.00229505	0	WP_015732319.1	CBM6(0.97),CE4(0.87)	NC_017448.1	3518664	3520283	FSU_RS16000	+
FSU_RS10745	148.398	41.3712	0	20.065	41.3056	0	251.14	0.00232006	0.0023481	0	0.000447739	0.00196338	0	WP_014546433.1	CBM6(0.91),GH43(0.99)	NC_017448.1	2602862	2605084	FSU_RS10745	-
FSU_RS08195	146.859	29.6929	0	44.7276	29.5982	0	250.878	0.002296	0.00168528	0	0.000998073	0.00140689	0	WP_014545983.1	GH26(0.41)	NC_017448.1	2011605	2012753	FSU_RS08195	+
FSU_RS14880	157.571	31.5608	0	19.4849	40.1989	0	248.816	0.00246348	0.00179129	0	0.000434795	0.00191078	0	WP_014547171.1	CBM35(0.99),PL1(0.83)	NC_017448.1	3613243	3614934	FSU_RS14880	+
FSU_RS02925	122.899	27.8378	0	58.0584	36.47	0	245.265	0.00192141	0.00157999	0	0.00129554	0.00173353	0	WP_012820049.1	GH8(0.93)	NC_017448.1	686129	687247	FSU_RS02925	-
FSU_RS15160	128.24	39.9557	0	40.111	31.0802	0	239.387	0.00200491	0.00226776	0	0.000895056	0.00147734	0	WP_014547224.1	CBM35(0.97),GH43(0.94)	NC_017448.1	3704966	3707044	FSU_RS15160	-
FSU_RS11970	136.295	31.2944	0	21.626	47.1483	0	236.363	0.00213084	0.00177618	0	0.000482571	0.0022411	0	WP_014546654.1	CBM13(0.44),GH43(0.98)	NC_017448.1	2907722	2909380	FSU_RS11970	-
FSU_RS15805	98.9947	43.5118	0	51.7153	33.2525	0	227.474	0.00154769	0.00246959	0	0.001154	0.00158059	0	WP_015732450.1	CBM13(0.82)	NC_017448.1	173974	175098	FSU_RS15805	-
FSU_RS00700	129.693	24.5183	0	40.6029	31.8535	0	226.668	0.00202763	0.00139158	0	0.000906031	0.00151409	0	WP_014544994.1	GH43(0.80)	NC_017448.1	162922	164736	FSU_RS00700	-
FSU_RS11975	146.476	21.5386	0	22.6499	32.2048	0	222.87	0.00229002	0.00122247	0	0.000505421	0.00153079	0	WP_014546655.1	CBM13(0.37),GH43(0.98)	NC_017448.1	2909416	2910999	FSU_RS11975	-
FSU_RS01075	143.832	19.7781	0	15.6993	42.1055	0	221.414	0.00224867	0.00112254	0	0.000350321	0.0020014	0	WP_014545066.1	GH16(0.74)	NC_017448.1	256765	257814	FSU_RS01075	-
FSU_RS01205	113.132	28.0584	0	62.3616	17.1542	0	220.707	0.00176871	0.00159251	0	0.00139156	0.000815393	0	WP_014545092.1	CBM50(0.97),GH23(0.86)	NC_017448.1	286657	289035	FSU_RS01205	+
FSU_RS10760	152.075	33.8791	0	14.9639	18.8935	0	219.812	0.00237755	0.00192287	0	0.000333911	0.000898065	0	WP_014546436.1	CBM6(0.96),CE6(0.97)	NC_017448.1	2610280	2611899	FSU_RS10760	+
FSU_RS14450	105.126	34.7538	0	29.9469	34.4067	0	204.234	0.00164355	0.00197252	0	0.00066825	0.00163545	0	WP_081440909.1	PL1(0.86)	NC_017448.1	3510178	3512055	FSU_RS14450	+
FSU_RS14315	101.366	21.4397	0	49.0524	30.7211	0	202.58	0.00158477	0.00121685	0	0.00109458	0.00146027	0	WP_014547068.1	CBM63(0.36)	NC_017448.1	3478021	3479127	FSU_RS14315	+
FSU_RS15840	129.163	32.5636	0	12.3238	21.6113	0	195.662	0.00201934	0.00184821	0	0.000275	0.00102725	0	WP_012820231.1	CBM6(0.99),GH54(0.99)	NC_017448.1	882195	883925	FSU_RS15840	-
FSU_RS14720	114.101	20.7199	0	31.3986	23.7518	0	189.971	0.00178386	0.001176	0	0.000700642	0.001129	0	WP_015732332.1	CBM6(0.99),CE6(0.97)	NC_017448.1	3579685	3581259	FSU_RS14720	+
FSU_RS13030	114.037	21.1047	0	23.6503	24.1929	0	182.985	0.00178286	0.00119784	0	0.000527743	0.00114996	0	WP_014546846.1	GH11(0.97)	NC_017448.1	3160101	3161084	FSU_RS13030	-
FSU_RS11570	87.2402	14.1272	0	22.4275	23.1349	0	146.93	0.00136392	0.000801816	0	0.000500458	0.00109967	0	WP_014546589.1	CE1(0.93)	NC_017448.1	2820188	2820922	FSU_RS11570	+
FSU_RS13585	72.7902	19.3903	0	19.013	26.6732	0	137.867	0.001138	0.00110053	0	0.000424264	0.00126786	0	WP_014546944.1	GT2(0.98)	NC_017448.1	3291385	3292149	FSU_RS13585	-
FSU_RS05680	43.9137	18.0697	0	28.9932	22.5969	0	113.573	0.000686549	0.00102558	0	0.000646967	0.0010741	0	WP_014545520.1	AA6(0.60)	NC_017448.1	1352508	1353410	FSU_RS05680	+
FSU_RS04370	29.9876	2.84987	0	17.6979	6.53377	0	57.0692	0.000468827	0.00016175	0	0.00039492	0.00031057	0	WP_012820340.1	PL14(0.98)	NC_017448.1	1020345	1021385	FSU_RS04370	+
FSU_RS10770	24.6993	13.817	0	7.09666	6.78808	0	52.401	0.000386149	0.000784211	0	0.000158358	0.000322658	0	WP_014546438.1	CE1(0.60)	NC_017448.1	2614237	2615739	FSU_RS10770	+
FSU_RS11670	23.6151	5.03259	0	18.9162	2.8845	0	50.4484	0.0003692	0.000285634	0	0.000422105	0.000137109	0	WP_014546600.1	GT30(0.80)	NC_017448.1	2840601	2841779	FSU_RS11670	+
FSU_RS06025	0	0	0	0	0	0	0	0	0	0	0	0	0	WP_014545579.1	GT1(0.48)	NC_017448.1	1458166	1459524	FSU_RS06025	+
FSU_RS06700	0	0	0	0	0	0	0	0	0	0	0	0	0	WP_014545702.1	GT26(0.99)	NC_017448.1	1635588	1636370	FSU_RS06700	-
FSU_RS06735	0	0	0	0	0	0	0	0	0	0	0	0	0	WP_014545709.1	GT2(0.97)	NC_017448.1	1643822	1644745	FSU_RS06735	-
FSU_RS06740	0	0	0	0	0	0	0	0	0	0	0	0	0	WP_015731880.1	GT2(0.79)	NC_017448.1	1644777	1645607	FSU_RS06740	+
FSU_RS06800	0	0	0	0	0	0	0	0	0	0	0	0	0	WP_014545721.1	GT32(0.93)	NC_017448.1	1659127	1659945	FSU_RS06800	-
FSU_RS06805	0	0	0	0	0	0	0	0	0	0	0	0	0	WP_014545722.1	GT2(0.73)	NC_017448.1	1659945	1660850	FSU_RS06805	-
FSU_RS10685	0	0	0	0	0	0	0	0	0	0	0	0	0	WP_014546421.1	GH3(0.98)	NC_017448.1	2587623	2588777	FSU_RS10685	+
FSU_RS12220	0	0	0	0	0	0	0	0	0	0	0	0	0	WP_014546698.1	GT32(0.97)	NC_017448.1	2977194	2977961	FSU_RS12220	-
FSU_RS12225	0	0	0	0	0	0	0	0	0	0	0	0	0	WP_014546699.1	GT2(0.71)	NC_017448.1	2977973	2978839	FSU_RS12225	+
FSU_RS12235	0	0	0	0	0	0	0	0	0	0	0	0	0	WP_014546702.1	GT2(0.74)	NC_017448.1	2980774	2981844	FSU_RS12235	-
FSU_RS12280	0	0	0	0	0	0	0	0	0	0	0	0	0	WP_014546711.1	GT2(0.74)	NC_017448.1	2989104	2990024	FSU_RS12280	+
FSU_RS12285	0	0	0	0	0	0	0	0	0	0	0	0	0	WP_014546712.1	GH109(0.94)	NC_017448.1	2990025	2991248	FSU_RS12285	+
FSU_RS15300	0	0	0	0	0	0	0	0	0	0	0	0	0	WP_014547250.1	GT4(0.91)	NC_017448.1	3734383	3735489	FSU_RS15300	+
FSU_RS15305	0	0	0	0	0	0	0	0	0	0	0	0	0	WP_014547251.1	GT4(0.92)	NC_017448.1	3735486	3736526	FSU_RS15305	-
FSU_RS15315	0	0	0	0	0	0	0	0	0	0	0	0	0	WP_014547253.1	GT2(0.65)	NC_017448.1	3738890	3739852	FSU_RS15315	-
FSU_RS15330	0	0	0	0	0	0	0	0	0	0	0	0	0	WP_015732369.1	GT2(0.82)	NC_017448.1	3741508	3742539	FSU_RS15330	+
FSU_RS15405	0	0	0	0	0	0	0	0	0	0	0	0	0	WP_014547270.1	GH105(0.56),GT2(0.67)	NC_017448.1	3757009	3758871	FSU_RS15405	+
FSU_RS15415	0	0	0	0	0	0	0	0	0	0	0	0	0	WP_015732377.1	GT4(0.88)	NC_017448.1	3759944	3760759	FSU_RS15415	+
FSU_RS15430	0	0	0	0	0	0	0	0	0	0	0	0	0	WP_014547275.1	GT2(0.66)	NC_017448.1	3763016	3763972	FSU_RS15430	+
FSU_RS15435	0	0	0	0	0	0	0	0	0	0	0	0	0	WP_015732379.1	GT4(0.85)	NC_017448.1	3764037	3765020	FSU_RS15435	+
FSU_RS15455	0	0	0	0	0	0	0	0	0	0	0	0	0	WP_014547280.1	GT4(0.89)	NC_017448.1	3768089	3769318	FSU_RS15455	+
FSU_RS15915	0	0	0	0	0	0	0	0	0	0	0	0	0	WP_014546333.1	GH5(0.88),GT2(0.99)	NC_017448.1	2484483	2487701	FSU_RS15915	-
FSU_RS16020	0	0	0	0	0	0	0	0	0	0	0	0	0	WP_049858434.1	GT4(0.89)	NC_017448.1	3736513	3738870	FSU_RS16020	+
Total RPKM Cazymes S85	63963.2	17618.9	2.85125	44814.2	21038.4	2.12784
Total RPKM Genome	973966	305919	1823.37	1.08283e+06	361710	2113.26
Total RPKM Cazyme / 102 total RPKM genome	0.0656729	0.0575933	0.00156372	0.041386	0.0581639	0.0010069

## Sheet: CAZy_Ra 8
	Heatmap Legend
				Min =0 RPKM				RPKM in % of total Cazymes RPKM
				Max=1000 RPKM				Highlighted cells : values > 1%							Top 15 Cazy in bold
							Data sorted on:
locus_tag	421 wk27	421 wk31	421 wk33	455 wk27	455 wk29	455 wk33	Sum 6 conditions	421 wk27	421 wk31	421 wk33	455 wk27	455 wk29	455 wk33	protein_id	dbCAN hits	seqID	start	end	locus_tag	strand
CUS_RS17265	0	11318.5	9701.05	0	8573.41	12447.3	42040.3	0	0.223796	0.178076	0	0.183506	0.182443	WP_002853199.1	CBM37(0.98),CBM4(0.98),GH9(0.99)	NZ_ADKM02000134.1	501	3527	CUS_RS17265	-
CUS_RS06185	0	8442.77	9157.12	0.367296	7481.82	9240.35	34322.4	0	0.166936	0.168091	0.0183648	0.160142	0.135437	WP_002848405.1	CBM37(0.97),GH48(1.00)	NZ_ADKM02000062.1	183551	186190	CUS_RS06185	+
CUS_RS14100	0	1517.89	1088.92	1.12883	3697.76	4016.52	10322.2	0	0.0300127	0.0199886	0.0564413	0.0791472	0.0588708	WP_002851899.1	CBM37(0.98)	NZ_ADKM02000119.1	5910	8486	CUS_RS14100	+
CUS_RS15355	0	1819.19	2376.67	0	892.114	3081.4	8169.37	0	0.0359701	0.043627	0	0.0190949	0.0451646	WP_002852491.1	CBM37(0.98)	NZ_ADKM02000123.1	28468	29664	CUS_RS15355	+
CUS_RS15645	0	2035.27	2367.98	0.494221	1336.41	1975.57	7715.72	0	0.0402426	0.0434676	0.024711	0.0286047	0.0289562	WP_002852384.1	CBM37(0.98),CBM65(0.72),GH5(0.80)	NZ_ADKM02000123.1	104025	105986	CUS_RS15645	+
CUS_RS13150	0	885.935	840.19	0.325171	2420.04	2464.28	6610.77	0	0.0175172	0.0154228	0.0162586	0.0517988	0.0361193	WP_002851506.1	CBM37(0.95)	NZ_ADKM02000110.1	40234	43215	CUS_RS13150	+
CUS_RS18405	0	953.956	1459.58	0.423063	1322.05	2131.68	5867.69	0	0.0188622	0.0267925	0.0211532	0.0282973	0.0312444	WP_002846972.1	dockerin(0.57)	NZ_ADKM02000018.1	140267	142558	CUS_RS18405	+
CUS_RS18470	0	976.863	791.757	0	1730.61	2270.92	5770.15	0	0.0193151	0.0145338	0	0.0370422	0.0332853	WP_002847476.1	dockerin(0.71)	NZ_ADKM02000032.1	52075	54045	CUS_RS18470	+
CUS_RS10005	0	1264	1301.36	0	712.033	909.696	4187.1	0	0.0249926	0.0238883	0	0.0152404	0.0133336	WP_002850130.1	CBM37(0.97),GH5(0.86)	NZ_ADKM02000086.1	78822	80870	CUS_RS10005	-
CUS_RS11380	0	1016.2	1048.54	0	804.2	800.901	3669.83	0	0.0200928	0.0192473	0	0.0172132	0.0117389	WP_002850840.1	CBM37(0.98),GH9(1.00)	NZ_ADKM02000093.1	28339	30186	CUS_RS11380	-
CUS_RS17270	0	964.784	1220.68	0	559.892	723.086	3468.44	0	0.0190763	0.0224072	0	0.011984	0.0105984	WP_002853289.1	CBM3(0.83),CBM37(0.97),GH9(1.00)	NZ_ADKM02000134.1	4152	6611	CUS_RS17270	-
CUS_RS18435	0	699.179	972.2	0	362.504	679.955	2713.84	0	0.0138246	0.0178461	0	0.00775907	0.00996622	WP_002847376.1	CBM22(0.96),CBM37(0.97),GH11(0.99)	NZ_ADKM02000030.1	127	1749	CUS_RS18435	-
CUS_RS11900	0	385.304	582.846	0	587.909	996.944	2553	0	0.00761847	0.0106989	0	0.0125837	0.0146124	WP_037277242.1	GT2(0.35)	NZ_ADKM02000095.1	38321	39448	CUS_RS11900	+
CUS_RS18840	0	578.6	762.012	0	257.231	448.928	2046.77	0	0.0114404	0.0139878	0	0.00550579	0.00658001	WP_050792249.1	CBM22(0.97),CBM37(0.97),CE4(0.84),GH11(0.99)	NZ_ADKM02000123.1	16204	18477	CUS_RS18840	+
CUS_RS04555	0	389.97	489.427	0	479.085	660.069	2018.55	0	0.00771072	0.0089841	0	0.0102544	0.00967475	WP_002847919.1	GH130(0.99)	NZ_ADKM02000050.1	26209	27216	CUS_RS04555	-
CUS_RS17195	0	298.444	317.432	0	480.994	918.844	2015.71	0	0.00590102	0.0058269	0	0.0102952	0.0134677	WP_002853159.1	dockerin(0.90)	NZ_ADKM02000131.1	10863	12368	CUS_RS17195	+
CUS_RS13415	0	532.928	657.034	0	290.91	522.515	2003.39	0	0.0105374	0.0120608	0	0.00622666	0.00765859	WP_002851633.1	CBM35(0.85),GH26(0.99)	NZ_ADKM02000112.1	12769	14580	CUS_RS13415	+
CUS_RS18580	0	400.271	615.861	0	229.856	734.455	1980.44	0	0.0079144	0.011305	0	0.00491987	0.010765	WP_050792213.1	CBM37(0.97)	NZ_ADKM02000075.1	117834	119786	CUS_RS18580	-
CUS_RS04785	0	490.906	537.501	0	440.203	478.505	1947.11	0	0.00970649	0.00986657	0	0.00942215	0.00701352	WP_080559520.1	CBM35(0.76)	NZ_ADKM02000050.1	69473	72400	CUS_RS04785	-
CUS_RS05800	0	448.885	376.409	0.633766	480.117	547.015	1853.06	0	0.00887563	0.00690951	0.0316883	0.0102765	0.0080177	WP_002848292.1	CE2(0.97)	NZ_ADKM02000062.1	92637	94166	CUS_RS05800	+
CUS_RS07420	0	602.332	179.15	0	494.666	576.061	1852.21	0	0.0119097	0.00328855	0	0.0105879	0.00844342	WP_002848997.1	dockerin(0.57)	NZ_ADKM02000069.1	54968	55297	CUS_RS07420	-
CUS_RS02620	0	328.295	404.222	0	267.274	768.304	1768.09	0	0.00649124	0.00742005	0	0.00572076	0.0112612	WP_002847398.1	CBM37(0.98)	NZ_ADKM02000031.1	30	1136	CUS_RS02620	+
CUS_RS10335	0	366.764	427.883	0	413.581	537.626	1745.85	0	0.00725188	0.00785438	0	0.00885232	0.00788008	WP_002850535.1	CBM37(0.98)	NZ_ADKM02000091.1	4036	6765	CUS_RS10335	+
CUS_RS01375	0	324.484	383.099	0	343.721	611.995	1663.3	0	0.0064159	0.00703231	0	0.00735704	0.00897011	WP_002847083.1	dockerin(0.71)	NZ_ADKM02000018.1	136437	139988	CUS_RS01375	+
CUS_RS11905	0	256.694	394.709	0	337.671	564.679	1553.75	0	0.00507552	0.00724542	0	0.00722755	0.0082766	WP_002851073.1	GT5(1.00)	NZ_ADKM02000095.1	39736	41145	CUS_RS11905	+
CUS_RS02805	0	364.202	391.645	0	287.206	480.511	1523.56	0	0.00720123	0.00718918	0	0.0061474	0.00704293	WP_002847434.1	GH5(0.86)	NZ_ADKM02000031.1	41120	42907	CUS_RS02805	+
CUS_RS13170	0	370.071	577.183	0	177.787	363.552	1488.59	0	0.00731728	0.010595	0	0.00380536	0.00532864	WP_002851493.1	CBM22(0.95),GH10(0.99)	NZ_ADKM02000110.1	45729	47660	CUS_RS13170	-
CUS_RS11890	4.65901	264.353	358.7	7.30167	297.06	519.917	1451.99	0.310601	0.00522695	0.00658444	0.365083	0.00635831	0.00762051	WP_002851007.1	CBM48(0.87),GH13(0.92)	NZ_ADKM02000095.1	35027	37018	CUS_RS11890	+
CUS_RS11590	0	309.279	425.048	0	257.433	290.161	1281.92	0	0.00611525	0.00780233	0	0.00551013	0.00425294	WP_002850967.1	CBM65(0.83)	NZ_ADKM02000094.1	24503	25255	CUS_RS11590	-
CUS_RS06790	0.339656	231.103	372.595	1.17109	225.9	404.515	1235.62	0.0226437	0.0045695	0.0068395	0.0585544	0.0048352	0.00592904	WP_002848762.1	GH94(0.75)	NZ_ADKM02000066.1	39618	42101	CUS_RS06790	+
CUS_RS13235	0	341.589	355.12	0	177.927	352.76	1227.4	0	0.00675411	0.00651871	0	0.00380837	0.00517046	WP_002851471.1	CBM3(0.70),GH9(0.82)	NZ_ADKM02000110.1	60337	62859	CUS_RS13235	-
CUS_RS00185	0	218.053	234.1	0	286.803	428.342	1167.3	0	0.00431148	0.00429722	0	0.00613877	0.00627828		CBM37(0.97),CBM4(0.98),GH9(0.99)	NZ_ADKM02000008.1	16324	19323	CUS_RS00185	-
CUS_RS00650	0	349.366	284.735	0	215.545	252.099	1101.75	0	0.00690789	0.0052267	0	0.00461356	0.00369506	WP_002846897.1	CBM37(0.98)	NZ_ADKM02000012.1	9337	10614	CUS_RS00650	+
CUS_RS18505	0	339.874	423.518	0	134.034	198.727	1096.15	0	0.00672019	0.00777425	0	0.00286888	0.00291277	WP_002847629.1	CBM37(0.97)	NZ_ADKM02000040.1	56646	58142	CUS_RS18505	+
CUS_RS16780	0	225.304	180.763	0	295.967	385.121	1087.16	0	0.00445486	0.00331815	0	0.00633491	0.00564479	WP_002852763.1	GH5(0.88)	NZ_ADKM02000130.1	134517	135734	CUS_RS16780	-
CUS_RS15655	0	278.219	300.805	0	185.079	266.317	1030.42	0	0.00550112	0.00552169	0	0.00396145	0.00390345	WP_002852471.1	CBM13(0.72),CBM35(0.90),CE12(1.00)	NZ_ADKM02000123.1	106893	109979	CUS_RS15655	-
CUS_RS15360	0	198.54	307.616	0	86.9777	417.786	1010.92	0	0.00392565	0.00564671	0	0.00186168	0.00612356	WP_002852551.1	CBM37(0.98)	NZ_ADKM02000123.1	30214	31386	CUS_RS15360	+
CUS_RS05705	0	193.481	309.8	0	225.314	280.619	1009.21	0	0.00382563	0.00568681	0	0.00482264	0.00411308	WP_002848532.1	GH94(0.74)	NZ_ADKM02000062.1	69377	71791	CUS_RS05705	-
CUS_RS11230	0	289.769	380.654	0	117.317	208.954	996.695	0	0.00572949	0.00698743	0	0.00251107	0.00306268	WP_002850795.1	CBM22(0.95),CBM37(0.97),GH10(0.99)	NZ_ADKM02000092.1	17491	19983	CUS_RS11230	+
CUS_RS11425	0	265.47	278.718	0	158.827	285.17	988.185	0	0.00524905	0.00511626	0	0.00339954	0.00417978	WP_002850806.1	CBM3(0.97),GH9(1.00)	NZ_ADKM02000093.1	38959	41763	CUS_RS11425	+
CUS_RS18820	0	204.965	147.015	0	199.835	357.84	909.655	0	0.0040527	0.00269866	0	0.00427729	0.00524492	WP_002852185.1	CBM37(0.97)	NZ_ADKM02000122.1	98644	101451	CUS_RS18820	+
CUS_RS14585	0	118.428	226.205	0	138.058	389.2	871.891	0	0.00234162	0.00415231	0	0.00295501	0.00570457	WP_002852332.1	GT51(0.93)	NZ_ADKM02000122.1	92388	94604	CUS_RS14585	+
CUS_RS10495	0	190.778	249.425	0	196.58	208.114	844.897	0	0.00377219	0.00457853	0	0.00420761	0.00305037	WP_002850594.1	GH3(0.98)	NZ_ADKM02000091.1	49826	51901	CUS_RS10495	+
CUS_RS12535	0	158.487	147.608	0	235.731	288.848	830.673	0	0.00313369	0.00270954	0	0.00504561	0.00423369	WP_002851217.1	GH3(0.99)	NZ_ADKM02000100.1	55470	57734	CUS_RS12535	-
CUS_RS14495	0	164.475	132.799	0	160.261	343.891	801.426	0	0.00325209	0.00243771	0	0.00343024	0.00504047	WP_002852322.1	GT5(0.99)	NZ_ADKM02000122.1	69134	70576	CUS_RS14495	+
CUS_RS00655	0	122.474	328.639	0	114.869	202.156	768.139	0	0.00242164	0.00603262	0	0.00245868	0.00296304	WP_002846888.1	CBM37(0.98),GH74(0.73)	NZ_ADKM02000012.1	10738	13668	CUS_RS00655	-
CUS_RS16430	0	155.964	146.003	0	185.264	252.056	739.287	0	0.00308382	0.00268008	0	0.00396541	0.00369443	WP_002852916.1	dockerin(0.71)	NZ_ADKM02000130.1	43486	46110	CUS_RS16430	-
CUS_RS18895	0	132.481	207.442	0	152.697	218.086	710.707	0	0.0026195	0.00380789	0	0.00326834	0.00319652	WP_080559596.1	GH5(0.88),dockerin(0.86)	NZ_ADKM02000134.1	72674	74722	CUS_RS18895	-
CUS_RS08330	1.28712	117.673	139.173	0	212.714	239.162	710.008	0.0858077	0.0023267	0.0025547	0	0.00455295	0.00350544	WP_002849482.1	GH13(0.92)	NZ_ADKM02000075.1	147019	148329	CUS_RS08330	+
CUS_RS05055	0	142.616	293.503	0	102.905	161.456	700.48	0	0.0028199	0.00538766	0	0.00220258	0.00236649	WP_002847764.1	CBM22(0.97),CE4(0.88),GH11(0.99)	NZ_ADKM02000050.1	114350	116398	CUS_RS05055	+
CUS_RS13240	0	164.543	209.175	0	103.741	180.746	658.205	0	0.00325345	0.00383969	0	0.00222049	0.00264923	WP_002851520.1	CBM35(0.90),GH26(1.00)	NZ_ADKM02000110.1	63021	64823	CUS_RS13240	-
CUS_RS03565	0	149.178	179.391	0	129.634	196.225	654.428	0	0.00294963	0.00329296	0	0.0027747	0.0028761	WP_002847579.1	GH5(0.77)	NZ_ADKM02000040.1	18747	19979	CUS_RS03565	-
CUS_RS15365	0	159.252	187.093	0	100.111	163.52	609.976	0	0.00314883	0.00343434	0	0.00214279	0.00239674	WP_002852475.1	GT4(0.95)	NZ_ADKM02000123.1	31547	32701	CUS_RS15365	-
CUS_RS16855	0	121.879	150.478	0	124.947	196.253	593.557	0	0.00240987	0.00276223	0	0.00267438	0.00287651	WP_002852905.1	CE6(0.34)	NZ_ADKM02000130.1	147189	148685	CUS_RS16855	-
CUS_RS09015	0	133.395	138.107	0	93.7878	219.057	584.347	0	0.00263757	0.00253514	0	0.00200745	0.00321075	WP_002849822.1	GT27(0.79)	NZ_ADKM02000082.1	2790	3623	CUS_RS09015	+
CUS_RS11965	0.881614	96.1004	198.109	2.02646	95.9481	185.743	578.808	0.0587743	0.00190016	0.00363656	0.101323	0.00205368	0.00272246	WP_002851015.1	GT2(0.74)	NZ_ADKM02000095.1	57246	58202	CUS_RS11965	+
CUS_RS14295	0	124.829	143.705	0	104.069	203.712	576.315	0	0.00246819	0.0026379	0	0.00222751	0.00298585	WP_002852341.1	GH5(0.87)	NZ_ADKM02000122.1	40078	40992	CUS_RS14295	-
CUS_RS16935	0	154.347	119.086	0.35402	144.029	151.88	569.696	0	0.00305184	0.00218599	0.017701	0.00308282	0.00222612	WP_002852979.1	GH3(0.97)	NZ_ADKM02000130.1	166583	169321	CUS_RS16935	-
CUS_RS01495	0	120.296	150.13	0	133.843	158.258	562.527	0	0.00237857	0.00275584	0	0.00286479	0.00231962	WP_002846949.1	CBM35(0.85),GH26(0.99)	NZ_ADKM02000018.1	165754	167430	CUS_RS01495	+
CUS_RS04215	0	75.0653	159.792	0	106.627	219.316	560.799	0	0.00148424	0.00293319	0	0.00228225	0.00321455	WP_002847697.1	CBM37(0.98),dockerin(0.86)	NZ_ADKM02000045.1	35245	37062	CUS_RS04215	+
CUS_RS00530	0	80.092	107.343	0	100.158	213.723	501.316	0	0.00158363	0.00197043	0	0.0021438	0.00313257	WP_002846768.1	CBM37(0.76),GH25(0.99)	NZ_ADKM02000008.1	93507	95747	CUS_RS00530	-
CUS_RS18220	0	92.9739	84.9419	0	121.112	189.91	488.938	0	0.00183834	0.00155922	0	0.0025923	0.00278354	WP_002853530.1	CBM37(0.95)	NZ_ADKM02000135.1	32534	33937	CUS_RS18220	+
CUS_RS18425	0	119.625	110.82	0	77.1992	174.765	482.41	0	0.00236531	0.00203426	0	0.00165238	0.00256156	WP_002847306.1	CBM37(0.97)	NZ_ADKM02000024.1	11979	13652	CUS_RS18425	-
CUS_RS18370	0	129.898	90.7006	0	67.248	178.711	466.558	0	0.00256843	0.00166493	0	0.00143938	0.0026194	WP_002846753.1	GT2(0.70)	NZ_ADKM02000006.1	2484	3899	CUS_RS18370	+
CUS_RS09585	0	91.0833	96.3668	0	82.8662	178.064	448.38	0	0.00180095	0.00176894	0	0.00177368	0.00260991	WP_002850067.1	GH5(0.79)	NZ_ADKM02000085.1	118488	119513	CUS_RS09585	+
CUS_RS06820	0	67.6342	139.878	0	84.3056	150.272	442.089	0	0.00133731	0.00256765	0	0.00180449	0.00220256	WP_002848782.1	CBM37(0.85),dockerin(0.71)	NZ_ADKM02000066.1	47894	50152	CUS_RS06820	-
CUS_RS15665	0	79.4655	93.4361	0	70.8506	192.51	436.262	0	0.00157124	0.00171515	0	0.00151649	0.00282165	WP_002852505.1	CBM37(0.98)	NZ_ADKM02000123.1	113434	115113	CUS_RS15665	+
CUS_RS17190	0	69.5674	71.9629	0	113.189	176.79	431.509	0	0.00137553	0.00132098	0	0.00242272	0.00259124	WP_002853149.1	GH43(0.95),dockerin(0.81)	NZ_ADKM02000131.1	8516	10498	CUS_RS17190	-
CUS_RS02815	0	121.09	69.3403	0	89.8178	148.683	428.931	0	0.00239427	0.00127284	0	0.00192247	0.00217927	WP_002847448.1	CBM37(0.98),PL1(0.89)	NZ_ADKM02000031.1	43764	46262	CUS_RS02815	+
CUS_RS08165	0	105.954	65.8733	0	121.458	131.209	424.495	0	0.00209499	0.00120919	0	0.0025997	0.00192315	WP_037276928.1	CBM65(0.88)	NZ_ADKM02000075.1	114657	115832	CUS_RS08165	-
CUS_RS17135	0	72.5494	138.821	0	87.0039	116.104	414.479	0	0.00143449	0.00254826	0	0.00186224	0.00170175	WP_037277836.1	CBM6(0.59),GH43(0.98)	NZ_ADKM02000130.1	220152	221480	CUS_RS17135	+
CUS_RS12625	0	81.9882	73.6741	0	118.566	136.457	410.686	0	0.00162112	0.00135239	0	0.00253781	0.00200008	WP_002851206.1	GH130(0.99)	NZ_ADKM02000100.1	73436	74611	CUS_RS12625	-
CUS_RS07830	0	102.248	100.672	0	97.9663	109.218	410.104	0	0.00202171	0.00184797	0	0.00209688	0.00160082	WP_002849271.1	GH113(0.99)	NZ_ADKM02000075.1	34640	35611	CUS_RS07830	+
CUS_RS06745	0	115.416	130.68	0	63.1454	99.3208	408.562	0	0.00228207	0.00239881	0	0.00135157	0.00145576	WP_002848736.1	GT28(0.98)	NZ_ADKM02000066.1	27603	28733	CUS_RS06745	+
CUS_RS14015	0	58.2498	76.3647	0	110.161	163.516	408.292	0	0.00115175	0.00140178	0	0.00235789	0.00239669	WP_002851839.1	dockerin(0.71)	NZ_ADKM02000118.1	21539	27064	CUS_RS14015	-
CUS_RS15920	0	73.275	112.974	0.402516	79.0562	137.841	403.548	0	0.00144884	0.00207379	0.0201258	0.00169213	0.00202035	WP_004167523.1	GT35(1.00)	NZ_ADKM02000128.1	20172	22580	CUS_RS15920	+
CUS_RS08535	0	62.5969	119.049	0	69.5822	143.647	394.875	0	0.0012377	0.00218531	0	0.00148934	0.00210546	WP_002849572.1	GH31(1.00)	NZ_ADKM02000078.1	8626	10971	CUS_RS08535	+
CUS_RS17150	0	77.1485	114.862	0	96.4774	103.111	391.599	0	0.00152543	0.00210845	0	0.00206501	0.00151132	WP_002853042.1	GH5(0.80)	NZ_ADKM02000130.1	223587	224855	CUS_RS17150	+
CUS_RS00980	0	113.442	121.499	0	53.8106	102.217	390.969	0	0.00224305	0.00223028	0	0.00115177	0.00149821	WP_002846954.1	dockerin(0.76)	NZ_ADKM02000018.1	43051	44946	CUS_RS00980	+
CUS_RS17845	0	56.3964	85.6178	0	78.18	164.261	384.455	0	0.0011151	0.00157163	0	0.00167337	0.00240761	WP_002853439.1	GH129(0.47)	NZ_ADKM02000134.1	137507	139768	CUS_RS17845	+
CUS_RS15020	0	65.6964	93.4559	0	89.8432	124.688	373.684	0	0.00129899	0.00171551	0	0.00192301	0.00182758	WP_002852013.1	GH3(0.98)	NZ_ADKM02000122.1	191135	192421	CUS_RS15020	-
CUS_RS08020	0	85.373	86.7752	0	40.7773	148.011	360.937	0	0.00168805	0.00159288	0	0.000872802	0.00216943	WP_002849289.1	CE10(0.65)	NZ_ADKM02000075.1	82853	83686	CUS_RS08020	+
CUS_RS01540	0	58.0224	93.6094	0	60.7291	143.805	356.166	0	0.00114726	0.00171833	0	0.00129985	0.00210778	WP_002847068.1	dockerin(0.81)	NZ_ADKM02000018.1	174885	176060	CUS_RS01540	-
CUS_RS01490	0	67.1276	113.631	0	67.5661	107.637	355.961	0	0.00132729	0.00208585	0	0.00144619	0.00157765	WP_002847055.1	GT2(0.67)	NZ_ADKM02000018.1	164638	165543	CUS_RS01490	+
CUS_RS06300	0	75.3873	95.9881	0	67.7793	105.174	344.329	0	0.0014906	0.00176199	0	0.00145076	0.00154156	WP_002848543.1	CBM65(0.76),GH5(0.82),dockerin(0.67)	NZ_ADKM02000062.1	209510	211516	CUS_RS06300	+
CUS_RS07030	0	88.295	99.5033	0	48.5833	101.398	337.78	0	0.00174582	0.00182652	0	0.00103988	0.00148621	WP_002848836.1	dockerin(0.71)	NZ_ADKM02000066.1	107620	108459	CUS_RS07030	+
CUS_RS06850	0	77.0342	100.945	0	57.5019	99.8863	335.368	0	0.00152317	0.00185299	0	0.00123078	0.00146405	WP_002848847.1	CE4(0.84)	NZ_ADKM02000066.1	56558	57385	CUS_RS06850	-
CUS_RS18890	0	83.7611	67.0901	0	70.8131	113.487	335.151	0	0.00165618	0.00123153	0	0.00151569	0.0016634	WP_050792258.1	dockerin(0.90)	NZ_ADKM02000134.1	7146	12812	CUS_RS18890	-
CUS_RS01265	0	65.9841	102.755	0	70.7278	91.9928	331.459	0	0.00130468	0.0018862	0	0.00151387	0.00134835	WP_002846977.1	CBM6(0.67),GH2(0.61)	NZ_ADKM02000018.1	108720	112181	CUS_RS01265	+
CUS_RS06060	0	74.1678	91.7372	0	56.6805	108.354	330.94	0	0.00146649	0.00168396	0	0.0012132	0.00158817	WP_002848434.1	dockerin(0.71)	NZ_ADKM02000062.1	152049	152948	CUS_RS06060	+
CUS_RS17825	0	46.5897	73.6679	0	66.6153	137.991	324.864	0	0.0009212	0.00135228	0	0.00142584	0.00202256	WP_002853248.1	CBM35(0.63)	NZ_ADKM02000134.1	130629	133589	CUS_RS17825	+
CUS_RS17050	0	73.0561	104.768	0	53.4034	73.131	304.358	0	0.00144451	0.00192315	0	0.00114305	0.00107189	WP_002853110.1	CBM6(0.72),GH43(0.98)	NZ_ADKM02000130.1	188026	189426	CUS_RS17050	+
CUS_RS11985	0	48.6766	110.028	0.837359	41.1154	102.335	302.993	0	0.000962464	0.00201972	0.0418679	0.000880038	0.00149994	WP_002850998.1	GH8(0.93)	NZ_ADKM02000095.1	60437	61594	CUS_RS11985	+
CUS_RS03660	0	62.9582	84.4143	0	77.4516	74.116	298.94	0	0.00124485	0.00154954	0	0.00165778	0.00108633	WP_002847623.1	CE3(0.59)	NZ_ADKM02000040.1	45267	46232	CUS_RS03660	-
CUS_RS15395	0	51.4772	96.8105	0	52.7982	95.8222	296.908	0	0.00101784	0.00177709	0	0.0011301	0.00140448	WP_002852424.1	GT4(0.94)	NZ_ADKM02000123.1	38965	40059	CUS_RS15395	+
CUS_RS14095	0.898514	74.2468	112.894	0	39.8393	63.1011	290.98	0.0599009	0.00146805	0.00207232	0	0.000852725	0.000924884	WP_002851894.1	GT81(0.42)	NZ_ADKM02000119.1	4348	5286	CUS_RS14095	+
CUS_RS06890	0	68.395	78.4742	0	60.4208	83.5476	290.838	0	0.00135235	0.0014405	0	0.00129325	0.00122457	WP_002848877.1	GT35(1.00)	NZ_ADKM02000066.1	70670	73033	CUS_RS06890	+
CUS_RS06855	0	64.6018	89.6372	0	31.3309	98.2156	283.785	0	0.00127735	0.00164541	0	0.00067061	0.00143956	WP_080559529.1	CE2(1.00)	NZ_ADKM02000066.1	57390	58583	CUS_RS06855	-
CUS_RS13175	0	73.9873	84.6319	0	45.5099	79.5913	283.72	0	0.00146292	0.00155353	0	0.000974098	0.00116658	WP_002851524.1	CE8(0.91),PL10(0.93)	NZ_ADKM02000110.1	48055	51342	CUS_RS13175	-
CUS_RS17815	0	45.1176	46.8208	0	71.7742	119.534	283.246	0	0.000892093	0.000859461	0	0.00153626	0.00175203	WP_002853450.1	GH43(0.95)	NZ_ADKM02000134.1	128695	130305	CUS_RS17815	+
CUS_RS12775	0	45.1784	74.1625	0	34.5262	125.321	279.188	0	0.000893294	0.00136135	0	0.000739002	0.00183686	WP_002851345.1	CBM13(0.68)	NZ_ADKM02000102.1	10618	11208	CUS_RS12775	-
CUS_RS12525	0	57.3767	83.4924	0	30.9518	98.3039	270.125	0	0.00113449	0.00153262	0	0.000662496	0.00144086	WP_002851219.1	CBM37(0.90)	NZ_ADKM02000100.1	53609	54487	CUS_RS12525	+
CUS_RS15400	0	61.1693	80.5634	0	58.4335	63.6297	263.796	0	0.00120948	0.00147885	0	0.00125072	0.000932631	WP_002852455.1	GT4(0.82)	NZ_ADKM02000123.1	40075	41238	CUS_RS15400	+
CUS_RS06810	0	59.898	55.6864	0	45.7752	100.669	262.028	0	0.00118434	0.0010222	0	0.000979777	0.00147552	WP_002848792.1	CE2(0.56)	NZ_ADKM02000066.1	44930	46192	CUS_RS06810	-
CUS_RS06380	0	57.3918	58.6503	0	53.9814	88.1725	258.196	0	0.00113478	0.00107661	0	0.00115542	0.00129236	WP_002848400.1	dockerin(0.67)	NZ_ADKM02000062.1	227856	228863	CUS_RS06380	+
CUS_RS10995	0	51.3324	82.9966	0	41.5368	76.0124	251.878	0	0.00101498	0.00152352	0	0.000889059	0.00111413	WP_002850669.1	CBM48(0.89),GH13(0.89)	NZ_ADKM02000091.1	166839	168803	CUS_RS10995	-
CUS_RS15410	0	47.7508	96.3204	0	35.3149	64.0922	243.478	0	0.000944159	0.00176809	0	0.000755885	0.00093941	WP_002852487.1	GT2(0.81)	NZ_ADKM02000123.1	42111	43073	CUS_RS15410	+
CUS_RS17870	0	47.7508	46.5725	0	70.6299	78.1925	243.146	0	0.000944159	0.000854902	0	0.00151177	0.00114608	WP_002853232.1	GH43(0.96)	NZ_ADKM02000134.1	144770	145732	CUS_RS17870	+
CUS_RS08620	0	34.0384	51.7038	0	55.4483	97.65	238.84	0	0.000673027	0.000949093	0	0.00118682	0.00143127	WP_080559540.1	GH5(0.71)	NZ_ADKM02000080.1	14888	16543	CUS_RS08620	-
CUS_RS05950	0	70.636	51.62	0	56.5519	57.8486	236.657	0	0.00139666	0.000947556	0	0.00121044	0.000847897	WP_002848328.1	GH3(0.97),dockerin(0.71)	NZ_ADKM02000062.1	129652	130974	CUS_RS05950	-
CUS_RS17970	1.29601	58.1038	64.9786	0	47.0161	62.5741	233.969	0.0864009	0.00114886	0.00119277	0	0.00100634	0.000917159	WP_002853323.1	GH27(0.55)	NZ_ADKM02000134.1	168850	170151	CUS_RS17970	-
CUS_RS17785	0	44.6898	70.0795	0	55.1699	59.599	229.538	0	0.000883633	0.00128641	0	0.00118086	0.000873553	WP_080559597.1	dockerin(0.71)	NZ_ADKM02000134.1	117854	120442	CUS_RS17785	-
CUS_RS14620	0	38.6393	98.1051	0	36.0353	50.1396	222.919	0	0.000764	0.00180085	0	0.000771303	0.000734905	WP_002852224.1	CBM4(0.90),GH5(0.81)	NZ_ADKM02000122.1	102804	105068	CUS_RS14620	+
CUS_RS16745	0	53.7558	58.1961	0	49.9951	57.395	219.342	0	0.00106289	0.00106827	0	0.0010701	0.000841249	WP_002852790.1	GH2(0.97)	NZ_ADKM02000130.1	124353	127277	CUS_RS16745	+
CUS_RS10120	0	28.1539	95.5218	0	40.342	52.7153	216.733	0	0.000556675	0.00175343	0	0.000863484	0.000772656	WP_002850304.1	GH25(0.98)	NZ_ADKM02000089.1	5954	6796	CUS_RS10120	+
CUS_RS04305	0	55.6846	58.0878	0.438562	46.1442	55.2723	215.627	0	0.00110103	0.00106628	0.0219281	0.000987676	0.000810136	WP_002847733.1	GH36(1.00)	NZ_ADKM02000049.1	4119	6329	CUS_RS04305	-
CUS_RS17810	1.04743	27.623	48.719	0	46.4421	86.5853	210.417	0.0698286	0.000546179	0.000894304	0	0.000994052	0.0012691	WP_002853419.1	CBM42(0.67),GH43(0.95)	NZ_ADKM02000134.1	127018	128628	CUS_RS17810	+
CUS_RS17800	3.44369	32.2907	49.925	3.29817	43.9563	77.2559	210.17	0.229579	0.000638472	0.000916442	0.164908	0.000940845	0.00113235	WP_002853300.1	GH51(0.72)	NZ_ADKM02000134.1	123864	125333	CUS_RS17800	-
CUS_RS10895	0	50.1288	49.0601	0	62.6881	47.4046	209.282	0	0.000991177	0.000900566	0	0.00134178	0.000694817	WP_002850675.1	GH67(0.99)	NZ_ADKM02000091.1	138378	140330	CUS_RS10895	-
CUS_RS05040	0	32.7555	46.0883	0	42.9127	84.3712	206.128	0	0.000647662	0.000846015	0	0.000918507	0.00123664	WP_037276580.1	GT2(0.73)	NZ_ADKM02000050.1	111098	112048	CUS_RS05040	-
CUS_RS15405	0	41.6571	69.6959	0	29.0669	60.2889	200.709	0	0.00082367	0.00127936	0	0.000622151	0.000883665	WP_002852532.1	GT2(0.71)	NZ_ADKM02000123.1	41256	42074	CUS_RS15405	+
CUS_RS15075	0.402339	42.4422	38.4	0.462404	47.031	69.4616	198.2	0.0268226	0.000839194	0.000704886	0.0231202	0.00100666	0.00101811	WP_002852064.1	CBM48(0.88),GH13(0.95)	NZ_ADKM02000122.1	201414	203510	CUS_RS15075	+
CUS_RS06880	0	43.8627	59.5963	0	45.7101	47.2861	196.455	0	0.00086728	0.00109397	0	0.000978383	0.00069308	WP_002848728.1	GH77(0.99)	NZ_ADKM02000066.1	68519	70006	CUS_RS06880	+
CUS_RS08410	0	53.0919	46.8009	0	35.6558	60.6943	196.243	0	0.00104977	0.000859096	0	0.000763181	0.000889607	WP_002849453.1	CBM35(0.97),CBM37(0.97),CE3(0.96),GH26(1.00)	NZ_ADKM02000075.1	165854	168619	CUS_RS08410	-
CUS_RS04665	0	37.7706	48.9596	0	47.2337	59.2919	193.256	0	0.000746824	0.00089872	0	0.001011	0.000869052	WP_002847787.1	CBM35(0.98),GH26(0.99)	NZ_ADKM02000050.1	45495	47222	CUS_RS04665	-
CUS_RS09900	0	48.0223	46.443	0	40.7773	57.7245	192.967	0	0.000949527	0.000852526	0	0.000872802	0.000846077	WP_002850118.1	GT2(0.98)	NZ_ADKM02000086.1	55192	56025	CUS_RS09900	+
CUS_RS00460	0	66.7052	36.0967	0	40.1447	48.5717	191.518	0	0.00131894	0.000662605	0	0.000859261	0.000711924	WP_002846789.1	CBM48(0.87),GH13(0.89)	NZ_ADKM02000008.1	77861	79639	CUS_RS00460	-
CUS_RS15445	0	35.0399	59.7491	0	29.7535	62.6388	187.181	0	0.000692831	0.00109678	0	0.000636848	0.000918107	WP_002852375.1	CE2(1.00)	NZ_ADKM02000123.1	51273	52415	CUS_RS15445	+
CUS_RS14865	0	25.2975	48.9897	0	21.0904	89.9497	185.327	0	0.000500199	0.000899274	0	0.000451421	0.00131841	WP_002852044.1	AA6(0.40)	NZ_ADKM02000122.1	153423	154067	CUS_RS14865	+
CUS_RS10815	0	31.745	51.5601	0	26.4656	67.2444	177.015	0	0.000627681	0.000946455	0	0.000566472	0.000985613	WP_002850533.1	GH28(0.96)	NZ_ADKM02000091.1	118626	120167	CUS_RS10815	+
CUS_RS10820	0	39.451	36.1455	0	33.1641	66.7547	175.515	0	0.000780049	0.0006635	0	0.000709848	0.000978435	WP_002850665.1	GH105(0.97)	NZ_ADKM02000091.1	120170	121297	CUS_RS10820	+
CUS_RS00355	0	30.5217	47.1899	0	38.4867	57.1489	173.347	0	0.000603494	0.000866236	0	0.000823774	0.000837641	WP_002846840.1	GH25(0.95)	NZ_ADKM02000008.1	59406	60377	CUS_RS00355	-
CUS_RS17045	0	45.2183	65.5218	0	24.7907	36.8116	172.342	0	0.000894084	0.00120274	0	0.000530622	0.000539554	WP_002852739.1	CE10(0.40)	NZ_ADKM02000130.1	186495	188003	CUS_RS17045	+
CUS_RS18050	0	34.8847	25.0136	0	38.2506	71.9445	170.093	0	0.000689761	0.000459158	0	0.000818721	0.0010545	WP_002853411.1	dockerin(0.71)	NZ_ADKM02000134.1	185555	186532	CUS_RS18050	-
CUS_RS04675	0	31.1466	45.4807	0	38.6796	52.379	167.686	0	0.000615849	0.00083486	0	0.000827902	0.000767727	WP_002847930.1	GH95(0.98)	NZ_ADKM02000050.1	47495	49780	CUS_RS04675	-
CUS_RS17165	0	36.8994	41.5835	0	40.6069	46.6744	165.764	0	0.000729598	0.000763322	0	0.000869155	0.000684115	WP_002853158.1	CE1(0.95)	NZ_ADKM02000131.1	1427	2431	CUS_RS17165	+
CUS_RS10255	0	37.5533	44.5265	0	27.0108	56.3744	165.465	0	0.000742527	0.000817345	0	0.000578142	0.000826289	WP_002850341.1	dockerin(0.81)	NZ_ADKM02000089.1	31861	35889	CUS_RS10255	+
CUS_RS08010	0	24.7226	42.2822	0	40.3061	57.1489	164.46	0	0.00048883	0.000776147	0	0.000862716	0.000837641	WP_037276926.1	GH2(0.58)	NZ_ADKM02000075.1	78900	81599	CUS_RS08010	+
CUS_RS18575	0	44.3455	19.8071	0	35.5842	60.8905	160.627	0	0.000876826	0.000363586	0	0.000761647	0.000892482	WP_002849438.1	CE2(0.56)	NZ_ADKM02000075.1	97636	98304	CUS_RS18575	+
CUS_RS10825	0	32.8927	35.7266	0	41.3549	49.4473	159.421	0	0.000650375	0.000655811	0	0.000885164	0.000724757	WP_002850522.1	GH4(0.97)	NZ_ADKM02000091.1	121391	122788	CUS_RS10825	+
CUS_RS01195	0	41.9401	42.4709	0	30.3645	44.0863	158.862	0	0.000829266	0.000779612	0	0.000649926	0.00064618	WP_002846963.1	GH25(0.99)	NZ_ADKM02000018.1	94568	95911	CUS_RS01195	+
CUS_RS13325	0	36.9075	48.4849	0	27.3759	45.6187	158.387	0	0.000729758	0.000890007	0	0.000585956	0.000668641	WP_050792236.1	GH3(0.97)	NZ_ADKM02000111.1	15264	17996	CUS_RS13325	+
CUS_RS03550	0	63.7686	24.2691	0	26.9907	42.4534	157.482	0	0.00126087	0.000445493	0	0.000577712	0.000622247	WP_002847551.1	GH53(1.00),dockerin(0.81)	NZ_ADKM02000040.1	14331	15842	CUS_RS03550	-
CUS_RS09495	0	40.4939	38.0774	0	19.545	53.2076	151.324	0	0.000800671	0.000698963	0	0.000418343	0.000779872	WP_002849981.1	GH23(0.82)	NZ_ADKM02000085.1	101886	102581	CUS_RS09495	-
CUS_RS18550	0	35.8299	40.0968	0	23.4702	51.1145	150.511	0	0.00070845	0.000736031	0	0.000502358	0.000749194	WP_002848562.1	CBM37(0.65),dockerin(0.76)	NZ_ADKM02000062.1	193497	194945	CUS_RS18550	+
CUS_RS03085	0	41.7479	20.6191	0	29.9105	53.1982	145.476	0	0.000825466	0.000378493	0	0.000640208	0.000779735	WP_004167426.1	CE9(0.99)	NZ_ADKM02000032.1	33206	34342	CUS_RS03085	-
CUS_RS01430	0	27.385	50.181	0	20.9282	45.5784	144.073	0	0.000541474	0.000921142	0	0.000447949	0.000668051	WP_002847045.1	dockerin(0.90)	NZ_ADKM02000018.1	154569	155543	CUS_RS01430	+
CUS_RS11420	0	36.8994	13.9457	0	50.7586	41.4543	143.058	0	0.000729598	0.000255992	0	0.00108644	0.000607602	WP_002850842.1	CBM65(0.35)	NZ_ADKM02000093.1	37836	38639	CUS_RS11420	+
CUS_RS06580	0	30.4278	35.5449	0	38.3683	36.7159	141.057	0	0.000601637	0.000652476	0	0.00082124	0.000538152	WP_002848418.1	CBM2(0.92),GH5(0.87)	NZ_ADKM02000062.1	262668	264617	CUS_RS06580	+
CUS_RS08145	0	50.6611	36.2047	0	18.5838	32.0408	137.49	0	0.0010017	0.000664588	0	0.000397769	0.000469628	WP_002849222.1	CE7(0.47)	NZ_ADKM02000075.1	110481	111212	CUS_RS08145	+
CUS_RS08400	0	37.2458	34.867	0	28.464	35.9364	136.513	0	0.000736448	0.000640031	0	0.000609246	0.000526726	WP_002849330.1	CBM13(0.82),CBM37(0.98),GH43(0.95)	NZ_ADKM02000075.1	160555	163302	CUS_RS08400	+
CUS_RS17535	0	25.8537	42.1934	0	18.523	41.6851	128.255	0	0.000511195	0.000774517	0	0.000396469	0.000610985	WP_002853229.1	dockerin(0.67)	NZ_ADKM02000134.1	68075	68992	CUS_RS17535	-
CUS_RS10360	0	24.3706	39.8194	0	28.5575	34.7024	127.45	0	0.00048187	0.00073094	0	0.000611248	0.00050864	WP_002850623.1	CBM4(0.98),GH9(1.00)	NZ_ADKM02000091.1	12222	14960	CUS_RS10360	+
CUS_RS15165	0	35.7558	25.272	0	32.7904	32.3056	126.124	0	0.000706986	0.000463902	0	0.000701848	0.000473509	WP_002852354.1	GH3(0.97)	NZ_ADKM02000122.1	219253	220704	CUS_RS15165	+
CUS_RS12325	0	24.0025	16.4936	0	33.0178	51.9333	125.447	0	0.000474593	0.000302762	0	0.000706716	0.000761196	WP_002851209.1	AA6(0.66)	NZ_ADKM02000100.1	8628	9245	CUS_RS12325	+
CUS_RS17995	0	35.1173	24.6138	0	24.1536	35.0686	118.953	0	0.000694361	0.000451821	0	0.000516987	0.000514007	WP_002853193.1	GH36(0.76)	NZ_ADKM02000134.1	174731	176842	CUS_RS17995	+
CUS_RS01795	0	8.89759	4.36719	0	2.91416	100.488	116.667	0	0.000175929	8.01658e-05	0	6.23751e-05	0.00147287	WP_002847195.1	GT4(0.64)	NZ_ADKM02000019.1	16637	17803	CUS_RS01795	-
CUS_RS01790	0	15.6292	8.78709	0	6.515	80.4025	111.334	0	0.000309031	0.000161299	0	0.000139448	0.00117847	WP_002847181.1	GT4(0.91)	NZ_ADKM02000019.1	15597	16640	CUS_RS01790	-
CUS_RS01805	0	10.8373	0.93087	0	9.31734	89.0583	110.144	0	0.000214282	1.70874e-05	0	0.000199429	0.00130534	WP_002847200.1	GT4(0.92)	NZ_ADKM02000019.1	18718	19812	CUS_RS01805	-
CUS_RS07930	0.689301	34.5389	27.0648	0	19.4492	28.2383	109.98	0.0459534	0.000682925	0.000496812	0	0.000416292	0.000413893	WP_002849293.1	GH2(0.69)	NZ_ADKM02000075.1	59081	61528	CUS_RS07930	-
CUS_RS17780	0	17.659	9.70764	0	40.4861	41.1472	109	0	0.000349165	0.000178197	0	0.000866568	0.000603101	WP_002853272.1	CE4(0.92)	NZ_ADKM02000134.1	116836	117675	CUS_RS17780	+
CUS_RS05025	0	34.9025	24.4277	0	20.7458	28.5072	108.583	0	0.000690114	0.000448404	0	0.000444045	0.000417835	WP_002847865.1	GH74(0.50)	NZ_ADKM02000050.1	104227	106521	CUS_RS05025	-
CUS_RS17540	0	16.9043	23.8128	0	17.4401	46.4225	104.58	0	0.000334243	0.000437116	0	0.000373291	0.000680422	WP_037277928.1	GH30(0.98),dockerin(0.76)	NZ_ADKM02000134.1	69273	71027	CUS_RS17540	-
CUS_RS13845	0	19.9166	24.3966	0	27.7943	31.7071	103.815	0	0.000393804	0.000447833	0	0.000594912	0.000464736	WP_002851816.1	CBM35(0.99),GH26(0.99)	NZ_ADKM02000117.1	16659	18371	CUS_RS13845	+
CUS_RS13840	0	32.5297	24.1414	0	17.8991	28.6947	103.265	0	0.000643198	0.000443148	0	0.000383114	0.000420584	WP_002851807.1	GH95(0.98)	NZ_ADKM02000117.1	14349	16628	CUS_RS13840	+
CUS_RS09335	0	24.7639	20.4201	0	24.6025	32.9727	102.759	0	0.000489647	0.000374839	0	0.000526596	0.000483286	WP_002849950.1	GH44(0.99)	NZ_ADKM02000085.1	65214	67010	CUS_RS09335	+
CUS_RS13230	0	24.022	19.2581	0	21.4177	31.6517	96.3494	0	0.000474977	0.000353508	0	0.000458427	0.000463924	WP_002851541.1	CBM22(0.98),CBM6(0.86),GH43(0.99)	NZ_ADKM02000110.1	57858	60080	CUS_RS13230	+
CUS_RS00495	0	20.0454	25.7121	0	21.4467	28.9142	96.1184	0	0.000396349	0.000471981	0	0.000459047	0.000423801	WP_002846783.1	CE3(0.70)	NZ_ADKM02000008.1	87114	88223	CUS_RS00495	-
CUS_RS13500	0	20.9594	32.7329	0	15.2895	24.5773	93.5592	0	0.000414423	0.000600857	0	0.000327259	0.000360234	WP_002851631.1	CBM13(0.73),PL9(0.79)	NZ_ADKM02000112.1	34545	36101	CUS_RS13500	-
CUS_RS15660	0	24.134	28.7184	0	16.1944	20.0837	89.1306	0	0.000477192	0.000527166	0	0.000346627	0.000294371	WP_002852376.1	CBM37(0.97),CE12(0.99)	NZ_ADKM02000123.1	110227	112746	CUS_RS15660	-
CUS_RS09700	0	28.3702	12.5324	0	11.6149	34.5704	87.0878	0	0.000560953	0.00023005	0	0.000248606	0.000506704	WP_002850097.1	CBM37(0.97)	NZ_ADKM02000086.1	12462	13925	CUS_RS09700	-
CUS_RS06385	0	22.7334	20.5032	0	13.03	30.7421	87.0088	0	0.000449499	0.000376365	0	0.000278895	0.000450593	WP_002848216.1	dockerin(0.62)	NZ_ADKM02000062.1	229010	230053	CUS_RS06385	+
CUS_RS12155	0	23.0744	16.9884	0	26.4509	19.8878	86.4015	0	0.000456242	0.000311845	0	0.000566158	0.000291499	WP_002851116.1	dockerin(0.67)	NZ_ADKM02000098.1	3402	5201	CUS_RS12155	+
CUS_RS03870	0	32.5297	13.4119	0	8.52338	29.3908	83.8558	0	0.000643198	0.000246193	0	0.000182435	0.000430787	WP_002847618.1	GH105(0.97)	NZ_ADKM02000040.1	94322	95917	CUS_RS03870	-
CUS_RS10755	0	9.72692	30.0778	0	7.4335	33.7272	80.9654	0	0.000192327	0.000552119	0	0.000159108	0.000494345	WP_002850514.1	CE8(0.92)	NZ_ADKM02000091.1	106458	107372	CUS_RS10755	+
CUS_RS18680	0	19.3341	26.3252	0	21.3424	11.0242	78.0259	0	0.000382286	0.000483235	0	0.000456815	0.000161584	WP_002850820.1	CBM13(0.78),CBM37(0.97),CE12(1.00),PL11(0.96)	NZ_ADKM02000093.1	43245	47387	CUS_RS18680	+
CUS_RS00440	0	9.94587	15.6215	0	29.3175	20.1006	74.9855	0	0.000196656	0.000286754	0	0.000627515	0.000294618	WP_002846774.1	GT2(0.75)	NZ_ADKM02000008.1	74677	75720	CUS_RS00440	+
CUS_RS18845	0	23.1606	13.6943	0	13.5836	22.8595	73.298	0	0.000457946	0.000251378	0	0.000290744	0.000335056	WP_002852479.1	CBM13(0.71),GH43(0.95)	NZ_ADKM02000123.1	19306	22059	CUS_RS18845	-
CUS_RS19360	0	23.7066	20.9446	0	11.6467	16.2052	72.5031	0	0.000468742	0.000384466	0	0.000249287	0.000237523	WP_002852548.1	CBM37(0.94),GH5(0.86)	NZ_ADKM02000123.1	99068	100819	CUS_RS19360	-
CUS_RS18620	0	25.4986	5.33267	0	27.959	11.9936	70.7839	0	0.000504175	9.78885e-05	0	0.000598437	0.000175792	WP_002850144.1	CBM37(0.97)	NZ_ADKM02000086.1	14161	15498	CUS_RS18620	-
CUS_RS07440	0	15.0554	16.8795	0	14.5335	23.7388	70.2071	0	0.000297685	0.000309846	0	0.000311076	0.000347943	WP_002849038.1	dockerin(0.76)	NZ_ADKM02000070.1	1458	3329	CUS_RS07440	+
CUS_RS09340	0	20.5244	14.1036	0	17.1111	15.5272	67.2663	0	0.000405822	0.00025889	0	0.000366248	0.000227585	WP_002849875.1	GH16(0.90)	NZ_ADKM02000085.1	67413	68207	CUS_RS09340	+
CUS_RS17905	0	12.9551	11.8696	0	19.801	17.9682	62.5939	0	0.000256156	0.000217883	0	0.000423824	0.000263363	WP_002853422.1	CE1(0.57)	NZ_ADKM02000134.1	154305	154991	CUS_RS17905	+
CUS_RS07040	0	18.7292	12.012	0	17.1759	13.5079	61.425	0	0.000370326	0.000220496	0	0.000367635	0.000197988	WP_002848750.1	GH127(0.77)	NZ_ADKM02000066.1	110868	113243	CUS_RS07040	-
CUS_RS00215	0	24.1196	5.52467	0.656952	13.8245	16.7265	60.8522	0	0.000476908	0.000101413	0.0328476	0.000295901	0.000245163	WP_002846860.1	CBM65(0.98),GH5(0.87)	NZ_ADKM02000008.1	28603	30078	CUS_RS00215	+
CUS_RS13250	0	10.662	14.653	0	9.16665	15.5272	50.009	0	0.000210816	0.000268977	0	0.000196204	0.000227585	WP_002851497.1	dockerin(0.90)	NZ_ADKM02000110.1	66208	67320	CUS_RS13250	-
CUS_RS02400	0	13.4851	5.14799	0	24.0463	1.24688	43.9262	0	0.000266635	9.44985e-05	0	0.000514689	1.82758e-05	WP_002847332.1	CE10(0.80)	NZ_ADKM02000027.1	4934	5923	CUS_RS02400	+
CUS_RS18720	0	10.6388	11.8362	0	10.4534	10.5397	43.4681	0	0.000210357	0.000217269	0	0.000223745	0.000154483	WP_002851225.1	CBM37(0.98)	NZ_ADKM02000100.1	5169	8096	CUS_RS18720	-
CUS_RS14415	0	13.2105	5.18729	0	8.65351	12.564	39.6154	0	0.000261207	9.52198e-05	0	0.000185221	0.000184153	WP_002852349.1	dockerin(0.81)	NZ_ADKM02000122.1	56007	56792	CUS_RS14415	+
CUS_RS17935	0	14.7832	3.67433	0	13.7014	6.54376	38.7027	0	0.000292303	6.74474e-05	0	0.000293266	9.5913e-05	WP_002853424.1	CBM37(0.94)	NZ_ADKM02000134.1	158667	163382	CUS_RS17935	+
CUS_RS08175	0	8.79808	9.6731	0	4.0342	16.1074	38.6128	0	0.000173961	0.000177563	0	8.63484e-05	0.000236089	WP_002849233.1	CBM65(0.57)	NZ_ADKM02000075.1	116688	117530	CUS_RS08175	-
CUS_RS16230	0	12.8987	2.9545	0	14.7862	5.36702	36.0065	0	0.000255042	5.42339e-05	0	0.000316486	7.86654e-05	WP_002852703.1	dockerin(0.90)	NZ_ADKM02000130.1	2979	3668	CUS_RS16230	+
CUS_RS18670	0	16.4452	8.28701	0	5.02709	2.28089	32.0402	0	0.000325164	0.000152119	0	0.0001076	3.34313e-05	WP_002850854.1	CBM37(0.97)	NZ_ADKM02000093.1	17198	19903	CUS_RS18670	-
CUS_RS11375	0	11.7802	0.875126	0	13.869	1.58972	28.1141	0	0.000232926	1.60641e-05	0	0.000296854	2.33008e-05	WP_002850808.1	CBM37(0.97)	NZ_ADKM02000093.1	23395	28053	CUS_RS11375	+
CUS_RS16225	0	6.01157	5.16364	0	13.7825	2.50135	27.459	0	0.000118865	9.47857e-05	0	0.000295002	3.66627e-05	WP_002853012.1	dockerin(0.90)	NZ_ADKM02000130.1	1868	2854	CUS_RS16225	+
CUS_RS02790	0	8.8295	3.03364	0	10.1215	2.44924	24.4339	0	0.000174582	5.56866e-05	0	0.000216642	3.58989e-05	WP_080559505.1	CE10(0.73)	NZ_ADKM02000031.1	39244	40251	CUS_RS02790	-
CUS_RS04210	0	12.7601	0.730683	0	4.87574	5.30931	23.6758	0	0.0002523	1.34127e-05	0	0.000104361	7.78195e-05	WP_002847705.1	CBM37(0.98)	NZ_ADKM02000045.1	33400	34794	CUS_RS04210	+
CUS_RS06330	0	9.19436	3.50999	0	7.02651	3.82567	23.5565	0	0.000181796	6.44308e-05	0	0.000150396	5.60735e-05	WP_002848259.1	dockerin(0.90)	NZ_ADKM02000062.1	216285	219188	CUS_RS06330	-
CUS_RS12845	0	8.1248	0.797576	0	13.3053	0.965896	23.1935	0	0.000160649	1.46406e-05	0	0.000284788	1.41573e-05	WP_002851326.1	dockerin(0.81)	NZ_ADKM02000102.1	21939	23216	CUS_RS12845	-
CUS_RS14200	0	3.31847	0	0	7.60812	6.90389	17.8305	0	6.56148e-05	0	0	0.000162845	0.000101191	WP_002852047.1	CE4(0.95)	NZ_ADKM02000122.1	15850	16743	CUS_RS14200	-
CUS_RS08945	0	8.35223	1.14786	0	3.82976	2.78022	16.1101	0	0.000165145	2.10706e-05	0	8.19726e-05	4.07501e-05	WP_002849706.1	GH25(0.99)	NZ_ADKM02000080.1	76441	77328	CUS_RS08945	-
CUS_RS02225	0	0	0	0	0	0	0	0	0	0	0	0	0	WP_002847273.1	GT4(0.88)	NZ_ADKM02000024.1	21859	22953	CUS_RS02225	-
CUS_RS02245	0	0	0	0	0	0	0	0	0	0	0	0	0	WP_002847307.1	GH109(0.38)	NZ_ADKM02000024.1	25547	26821	CUS_RS02245	-
CUS_RS05345	0	0	0	0	0	0	0	0	0	0	0	0	0	WP_001295836.1	CE3(0.94)	NZ_ADKM02000056.1	51	674	CUS_RS05345	+
Total RPKM Cazymes Ra8	14.9447	50575.5	54470.2	20.3215	46720.3	68226.2
Total RPKM Genome	4803.46	598103	733428	5890.29	569525	1.11437e+06
Total RPKM Cazyme / 102 total RPKM genome	0.00311124	0.0845598	0.0742681	0.00345001	0.0820337	0.0612243

## Sheet: CAZy_Rf FD1
	Heatmap Legend
				Min =0 RPKM				RPKM in % of total Cazymes RPKM
				Max=1000 RPKM				Highlighted cells : values > 1%							Top 15 Cazy in bold
							Data sorted on:
locus_tag	421 wk27	421 wk31	421 wk33	455 wk27	455 wk29	455 wk33	Sum 6 conditions	421 wk27	421 wk31	421 wk33	455 wk27	455 wk29	455 wk33	protein_id	dbCAN hits	seqID	start	end	locus_tag	strand
RUMFLAFD1_RS0105550	0	2924.14	5367.13	0.316263	3100.23	1463.1	12854.9	0	0.156438	0.134599	0.0527104	0.176531	0.146208	WP_009984152.1	CBM30(0.92),CBM4(0.97),GH9(0.99)	NZ_ACOK01000072.1	18639	21704	RUMFLAFD1_RS0105550	+	RUMFLAFD1_RS0105550
RUMFLAFD1_RS23820	0	2749.08	4345.2	0.379367	2712.95	1194.81	11002.4	0	0.147073	0.10897	0.0632278	0.154478	0.119398	WP_009987706.1	GH48(1.00)	NZ_ACOK01000117.1	37488	40043	RUMFLAFD1_RS23820	+	RUMFLAFD1_RS23820
RUMFLAFD1_RS0120100	0	1299.33	5943.38	0	447.477	487.269	8177.45	0	0.0695127	0.14905	0	0.0254799	0.0486928	WP_009987923.1	dockerin(0.90)	NZ_ACOK01000118.1	55880	56677	RUMFLAFD1_RS0120100	-	RUMFLAFD1_RS0120100
RUMFLAFD1_RS22520	0	1335.87	2911.72	0	1417.01	821.619	6486.22	0	0.0714674	0.0730212	0	0.0806862	0.0821044	WP_009985073.1	CBM13(0.79),PL11(0.97)	NZ_ACOK01000090.1	15636	18431	RUMFLAFD1_RS22520	-	RUMFLAFD1_RS22520
RUMFLAFD1_RS0115725	0	864.472	2133.11	0	768.967	778.565	4545.11	0	0.0462483	0.0534949	0	0.0437858	0.0778021	WP_009986801.1	CBM13(0.82),CBM35(0.94),CE12(1.00)	NZ_ACOK01000112.1	2098	5268	RUMFLAFD1_RS0115725	+	RUMFLAFD1_RS0115725
RUMFLAFD1_RS24095	0	675.87	1205.07	0	819.624	358.188	3058.76	0	0.0361582	0.0302213	0	0.0466703	0.0357937	WP_009982648.1	GH25(0.99)	NZ_ACOK01000001.1	4717	6384	RUMFLAFD1_RS24095	-	RUMFLAFD1_RS24095
RUMFLAFD1_RS24515	0	645.03	685.039	0.34905	642.705	187.073	2160.2	0	0.0345084	0.0171797	0.058175	0.0365964	0.0186942	WP_009984389.1	CBM79(0.98),GH9(1.00)	NZ_ACOK01000078.1	4346	7123	RUMFLAFD1_RS24515	-	RUMFLAFD1_RS24515
RUMFLAFD1_RS0114025	0	442.812	969.18	0	309.301	263.213	1984.51	0	0.0236899	0.0243055	0	0.0176119	0.0263029	WP_009986298.1	CBM80(0.99),GH5(0.79)	NZ_ACOK01000107.1	11343	13640	RUMFLAFD1_RS0114025	-	RUMFLAFD1_RS0114025
RUMFLAFD1_RS25070	0	358.395	473.394	0	354.538	150.229	1336.56	0	0.0191737	0.011872	0	0.0201878	0.0150124	WP_009987773.1	GH5(0.87)	NZ_ACOK01000117.1	91800	94034	RUMFLAFD1_RS25070	+	RUMFLAFD1_RS25070
RUMFLAFD1_RS24530	0	320.768	487.072	0	292.969	196.187	1297	0	0.0171607	0.012215	0	0.016682	0.019605	WP_009984467.1	CBM80(0.89),GH5(0.87)	NZ_ACOK01000079.1	33776	36619	RUMFLAFD1_RS24530	-	RUMFLAFD1_RS24530
RUMFLAFD1_RS24470	0	162.932	518.852	0	98.5747	159.128	939.486	0	0.00871665	0.013012	0	0.00561296	0.0159016	WP_009984269.1	CBM22(0.98),CE4(0.89),GH10(0.96),GH11(0.99),GH124(0.30)	NZ_ACOK01000073.1	67483	71415	RUMFLAFD1_RS24470	+	RUMFLAFD1_RS24470
RUMFLAFD1_RS0105545	0	212.078	379.885	0	178.919	108.569	879.451	0	0.0113459	0.00952689	0	0.0101879	0.0108493	WP_009984151.1	CBM3(0.88),GH9(1.00)	NZ_ACOK01000072.1	15787	18276	RUMFLAFD1_RS0105545	+	RUMFLAFD1_RS0105545
RUMFLAFD1_RS0118855	1.01651	138.804	336.902	0.778844	167.993	89.7306	735.225	0.338837	0.00742585	0.00844895	0.129807	0.00956569	0.00896678	WP_009987608.1	GH94(0.74)	NZ_ACOK01000116.1	132820	135309	RUMFLAFD1_RS0118855	-	RUMFLAFD1_RS0118855
RUMFLAFD1_RS0118900	0	161.744	268.224	0	207.872	92.0776	729.917	0	0.0086531	0.00672661	0	0.0118365	0.00920132	WP_009987618.1	CBM22(0.96),GH10(0.99),GH43(0.98)	NZ_ACOK01000116.1	143990	147850	RUMFLAFD1_RS0118900	+	RUMFLAFD1_RS0118900
RUMFLAFD1_RS0112325	0	172.629	295.753	0	94.9152	95.5551	658.852	0	0.00923543	0.00741701	0	0.00540458	0.00954882	WP_009985868.1	CBM35(0.84),GH26(1.00)	NZ_ACOK01000101.1	44079	45977	RUMFLAFD1_RS0112325	-	RUMFLAFD1_RS0112325
RUMFLAFD1_RS0114565	0	156.979	295.222	0	106.367	86.737	645.305	0	0.00839819	0.00740369	0	0.00605665	0.00866763	WP_009986452.1	CBM35(0.98),CBM78(0.96),GH26(0.99)	NZ_ACOK01000109.1	197	2530	RUMFLAFD1_RS0114565	-	RUMFLAFD1_RS0114565
RUMFLAFD1_RS21985	0	137.037	311.325	0	116.695	58.1832	623.241	0	0.00733132	0.00780753	0	0.00664475	0.00581425	WP_009984029.1	CBM3(0.89),GH9(0.82)	NZ_ACOK01000070.1	3084	5735	RUMFLAFD1_RS21985	+	RUMFLAFD1_RS21985
RUMFLAFD1_RS0102260	0	86.4883	338.646	0	78.567	29.8758	533.577	0	0.00462702	0.00849269	0	0.00447369	0.00298549	WP_009983245.1	dockerin(0.95)	NZ_ACOK01000032.1	3858	4766	RUMFLAFD1_RS0102260	+	RUMFLAFD1_RS0102260
RUMFLAFD1_RS0119465	0	151.84	175.502	0	121.394	46.6551	495.391	0	0.00812324	0.0044013	0	0.00691233	0.00466224	WP_009987775.1	GH5(0.88)	NZ_ACOK01000117.1	96009	97913	RUMFLAFD1_RS0119465	+	RUMFLAFD1_RS0119465
RUMFLAFD1_RS0120285	0	107.629	234.689	0	105.054	39.4623	486.834	0	0.005758	0.00588561	0	0.00598191	0.00394347	WP_009987970.1	GH74(0.39)	NZ_ACOK01000119.1	176	2959	RUMFLAFD1_RS0120285	+	RUMFLAFD1_RS0120285
RUMFLAFD1_RS0108090	0	121.51	222.872	0	87.8601	26.4462	458.688	0	0.00650064	0.00558927	0	0.00500285	0.00264277	WP_009984792.1	GH13(0.96)	NZ_ACOK01000085.1	35528	37114	RUMFLAFD1_RS0108090	+	RUMFLAFD1_RS0108090
RUMFLAFD1_RS24415	0	87.8679	195.429	0	76.2892	49.7574	409.343	0	0.00470083	0.00490104	0	0.00434399	0.00497226	WP_009984021.1	CBM3(0.95),GH9(1.00)	NZ_ACOK01000069.1	13915	16767	RUMFLAFD1_RS24415	+	RUMFLAFD1_RS24415
RUMFLAFD1_RS0107580	0	82.1215	141.274	0	111.913	59.2596	394.568	0	0.00439341	0.00354292	0	0.00637243	0.00592181	WP_009984668.1	CBM62(0.96),GH30(0.98)	NZ_ACOK01000082.1	38964	41546	RUMFLAFD1_RS0107580	-	RUMFLAFD1_RS0107580
RUMFLAFD1_RS0119460	0	92.9117	144.901	0	107.434	34.9617	380.208	0	0.00497067	0.00363388	0	0.00611739	0.00349372	WP_009987774.1	GH5(0.87)	NZ_ACOK01000117.1	94154	95989	RUMFLAFD1_RS0119460	+	RUMFLAFD1_RS0119460
RUMFLAFD1_RS0109290	0	129.266	186.453	0	22.9383	30.4732	369.13	0	0.00691557	0.00467593	0	0.00130613	0.00304519	WP_009985113.1	GH9(0.93)	NZ_ACOK01000091.1	11696	19108	RUMFLAFD1_RS0109290	+	RUMFLAFD1_RS0109290
RUMFLAFD1_RS0114590	0	93.66	148.361	0	89.2386	34.4158	365.675	0	0.0050107	0.00372065	0	0.00508135	0.00343918	WP_009986493.1	CBM3(0.97),GH9(1.00)	NZ_ACOK01000109.1	8413	10851	RUMFLAFD1_RS0114590	-	RUMFLAFD1_RS0114590
RUMFLAFD1_RS0121270	0	100.425	152.392	0	62.3565	45.8481	361.021	0	0.0053726	0.00382175	0	0.00355065	0.0045816	WP_009988226.1	GH5(0.87)	NZ_ACOK01000119.1	195054	197180	RUMFLAFD1_RS0121270	+	RUMFLAFD1_RS0121270
RUMFLAFD1_RS0100525	1.70963	77.399	151.295	2.45608	55.1299	29.3908	317.38	0.569878	0.00414076	0.00379422	0.409347	0.00313916	0.00293703	WP_009982778.1	CBM48(0.86),GH13(0.92)	NZ_ACOK01000001.1	116719	118692	RUMFLAFD1_RS0100525	+	RUMFLAFD1_RS0100525
RUMFLAFD1_RS0100540	0	81.3655	155.548	0	26.3074	40.7999	304.02	0	0.00435296	0.00390088	0	0.00149797	0.00407714	WP_009982781.1	GT5(1.00)	NZ_ACOK01000001.1	121168	122589	RUMFLAFD1_RS0100540	+	RUMFLAFD1_RS0100540
RUMFLAFD1_RS22955	0	62.1952	111.119	0	80.8024	20.703	274.819	0	0.00332737	0.00278668	0	0.00460098	0.00206885	WP_009985869.1	CE3(0.97)	NZ_ACOK01000101.1	46162	47592	RUMFLAFD1_RS22955	-	RUMFLAFD1_RS22955
RUMFLAFD1_RS0100395	0	26.9284	138.978	0	44.6613	43.8649	254.433	0	0.00144064	0.00348534	0	0.00254307	0.00438342	WP_009982745.1	CBM30(0.93),CBM4(0.99),GH9(0.99)	NZ_ACOK01000001.1	84218	86806	RUMFLAFD1_RS0100395	-	RUMFLAFD1_RS0100395
RUMFLAFD1_RS24310	0	66.1073	112.37	0	37.2256	21.5548	237.258	0	0.00353667	0.00281806	0	0.00211967	0.00215397	WP_009983557.1	CBM77(0.99),PL1(0.83),PL9(0.95)	NZ_ACOK01000053.1	6869	10705	RUMFLAFD1_RS24310	-	RUMFLAFD1_RS24310
RUMFLAFD1_RS0111690	0	39.9505	76.2962	0	88.0242	9.06706	213.338	0	0.0021373	0.00191338	0	0.0050122	0.000906072	WP_009985704.1	GH124(0.33)	NZ_ACOK01000099.1	33551	36409	RUMFLAFD1_RS0111690	-	RUMFLAFD1_RS0111690
RUMFLAFD1_RS24600	0	53.5895	98.1987	0	31.1251	26.1629	209.076	0	0.00286697	0.00246266	0	0.0017723	0.00261446	WP_080550482.1	CBM79(0.92),GH5(0.80)	NZ_ACOK01000088.1	9524	11599	RUMFLAFD1_RS24600	+	RUMFLAFD1_RS24600
RUMFLAFD1_RS0100760	0	43.9926	91.1156	0	32.673	39.7034	207.485	0	0.00235355	0.00228503	0	0.00186043	0.00396756	WP_009982845.1	GH94(0.75)	NZ_ACOK01000002.3	2750	5143	RUMFLAFD1_RS0100760	-	RUMFLAFD1_RS0100760
RUMFLAFD1_RS0121235	0	37.0418	105.286	0	33.455	30.3583	206.141	0	0.00198169	0.00264039	0	0.00190496	0.00303371	WP_080550598.1	GT51(0.97)	NZ_ACOK01000119.1	187989	190631	RUMFLAFD1_RS0121235	-	RUMFLAFD1_RS0121235
RUMFLAFD1_RS0114595	0	57.5379	92.8976	0	39.6817	13.6249	203.742	0	0.00307821	0.00232972	0	0.00225952	0.00136154	WP_009986495.1	CBM13(0.83),CBM35(0.91),CE12(0.99)	NZ_ACOK01000109.1	11576	14746	RUMFLAFD1_RS0114595	-	RUMFLAFD1_RS0114595
RUMFLAFD1_RS25065	0	43.0374	97.9214	0	24.1194	28.6518	193.73	0	0.00230245	0.00245571	0	0.00137338	0.00286318	WP_009987766.1	GH124(0.81)	NZ_ACOK01000117.1	85973	87523	RUMFLAFD1_RS25065	+	RUMFLAFD1_RS25065
RUMFLAFD1_RS24430	0	56.8534	85.2378	0	29.6239	20.0718	191.787	0	0.00304159	0.00213763	0	0.00168682	0.00200578	WP_009984133.1	CBM4(0.85),CE2(1.00)	NZ_ACOK01000072.1	171	1892	RUMFLAFD1_RS24430	+	RUMFLAFD1_RS24430
RUMFLAFD1_RS0120415	0	49.4452	98.0099	0	34.8803	7.91292	190.248	0	0.00264526	0.00245793	0	0.00198612	0.000790738	WP_009987989.1	CBM22(0.97),GH30(0.98)	NZ_ACOK01000119.1	22065	25184	RUMFLAFD1_RS0120415	+	RUMFLAFD1_RS0120415
RUMFLAFD1_RS0107970	0	23.4142	81.3928	0	22.1038	55.0157	181.926	0	0.00125263	0.0020412	0	0.00125862	0.00549772	WP_009984768.1	CE1(0.74)	NZ_ACOK01000085.1	14419	15495	RUMFLAFD1_RS0107970	+	RUMFLAFD1_RS0107970
RUMFLAFD1_RS0106495	0	33.8464	103.144	0	25.3038	18.3693	180.663	0	0.00181074	0.00258668	0	0.00144083	0.00183564	WP_009984388.1	CBM22(0.97),GH10(0.99)	NZ_ACOK01000078.1	2104	4119	RUMFLAFD1_RS0106495	-	RUMFLAFD1_RS0106495
RUMFLAFD1_RS23005	0	25.7336	16.42	0	80.0691	48.9483	171.171	0	0.00137672	0.000411787	0	0.00455922	0.00489141	WP_080550515.1	GH25(0.99)	NZ_ACOK01000103.1	57754	58560	RUMFLAFD1_RS23005	-	RUMFLAFD1_RS23005
RUMFLAFD1_RS0102490	0	43.674	79.3148	0	21.4563	25.9604	170.406	0	0.00233651	0.00198909	0	0.00122175	0.00259422	WP_009983304.1	GH5(0.83)	NZ_ACOK01000037.1	3039	3989	RUMFLAFD1_RS0102490	+	RUMFLAFD1_RS0102490
RUMFLAFD1_RS24290	0	43.2869	68.9961	0	40.9245	14.1118	167.319	0	0.0023158	0.00173031	0	0.00233029	0.0014102	WP_080550427.1	GH124(0.36)	NZ_ACOK01000049.1	3709	7032	RUMFLAFD1_RS24290	+	RUMFLAFD1_RS24290
RUMFLAFD1_RS0111605	0	35.532	82.3679	0	26.5	11.0438	155.444	0	0.00190092	0.00206565	0	0.00150894	0.00110361	WP_009985687.1	CE8(0.94),PL1(0.87)	NZ_ACOK01000099.1	12982	16446	RUMFLAFD1_RS0111605	-	RUMFLAFD1_RS0111605
RUMFLAFD1_RS24260	0	22.4751	65.6369	0	16.1024	50.265	154.479	0	0.00120239	0.00164607	0	0.000916889	0.00502299	WP_009983339.1	GH24(0.96)	NZ_ACOK01000042.1	292	1347	RUMFLAFD1_RS24260	-	RUMFLAFD1_RS24260
RUMFLAFD1_RS0115720	0	32.6012	64.9665	0	29.8974	21.704	149.169	0	0.00174413	0.00162925	0	0.00170239	0.00216888	WP_009986800.1	CE12(0.46)	NZ_ACOK01000112.1	463	1827	RUMFLAFD1_RS0115720	+	RUMFLAFD1_RS0115720
RUMFLAFD1_RS0102485	0	40.4967	71.3646	0	17.97	19.0245	148.856	0	0.00216653	0.00178971	0	0.00102323	0.00190111	WP_009983302.1	GH3(0.99)	NZ_ACOK01000037.1	435	2705	RUMFLAFD1_RS0102485	+	RUMFLAFD1_RS0102485
RUMFLAFD1_RS0109135	0	28.3791	69.0036	0	30.0294	16.3499	143.762	0	0.00151825	0.0017305	0	0.00170991	0.00163384	WP_009985070.1	GH3(0.95)	NZ_ACOK01000090.1	13046	14404	RUMFLAFD1_RS0109135	-	RUMFLAFD1_RS0109135
RUMFLAFD1_RS0106340	0	33.4482	52.9638	0	33.3415	21.7838	141.537	0	0.00178944	0.00132824	0	0.0018985	0.00217686	WP_009984354.1	GH130(0.99)	NZ_ACOK01000076.1	17839	18858	RUMFLAFD1_RS0106340	+	RUMFLAFD1_RS0106340
RUMFLAFD1_RS0102520	0	20.0793	64.6766	0	28.7718	21.9312	135.459	0	0.00107422	0.00162198	0	0.0016383	0.00219159	WP_009983313.1	GT1(0.40)	NZ_ACOK01000039.1	4379	5560	RUMFLAFD1_RS0102520	-	RUMFLAFD1_RS0102520
RUMFLAFD1_RS24920	0	23.238	50.5659	0	32.558	28.47	134.832	0	0.0012432	0.00126811	0	0.00185389	0.00284501	WP_009986960.1	CBM22(0.97),GH30(0.98)	NZ_ACOK01000113.1	13684	15981	RUMFLAFD1_RS24920	-	RUMFLAFD1_RS24920
RUMFLAFD1_RS21905	0	31.5944	60.7891	0	21.7305	19.7191	133.833	0	0.00169026	0.00152449	0	0.00123736	0.00197053	WP_009983891.1	GT2(0.83)	NZ_ACOK01000066.1	31911	32849	RUMFLAFD1_RS21905	+	RUMFLAFD1_RS21905
RUMFLAFD1_RS0104670	0	23.3075	56.0559	0	26.7181	27.7085	133.79	0	0.00124692	0.00140579	0	0.00152136	0.00276892	WP_009983904.1	CBM63(0.94)	NZ_ACOK01000066.1	39582	40472	RUMFLAFD1_RS0104670	+	RUMFLAFD1_RS0104670
RUMFLAFD1_RS25465	0	38.2342	48.0929	0	32.686	14.5606	133.574	0	0.00204548	0.00120609	0	0.00186118	0.00145504	WP_009984916.1	CE3(0.66),GH53(1.00)	NZ_ACOK01000088.1	5835	8123	RUMFLAFD1_RS25465	+	RUMFLAFD1_RS25465
RUMFLAFD1_RS0111720	0	25.7602	83.098	0	13.1243	11.314	133.296	0	0.00137814	0.00208396	0	0.000747311	0.00113061	WP_009985714.1	GH3(0.98)	NZ_ACOK01000099.1	44839	46911	RUMFLAFD1_RS0111720	-	RUMFLAFD1_RS0111720
RUMFLAFD1_RS22515	0	44.4345	61.0672	0	17.3401	5.50727	128.349	0	0.00237719	0.00153147	0	0.000987365	0.000550342	WP_009985062.1	GH5(0.76)	NZ_ACOK01000090.1	6632	8200	RUMFLAFD1_RS22515	+	RUMFLAFD1_RS22515
RUMFLAFD1_RS24370	0	26.7892	35.239	0	38.6059	27.389	128.023	0	0.00143319	0.000883738	0	0.00219826	0.00273698	WP_009983824.1	CBM50(0.82)	NZ_ACOK01000064.1	26489	28426	RUMFLAFD1_RS24370	+	RUMFLAFD1_RS24370
RUMFLAFD1_RS0112180	0	24.569	52.7589	0	17.6026	29.3908	124.321	0	0.00131441	0.00132311	0	0.00100231	0.00293703	WP_009985834.1	GH25(0.99)	NZ_ACOK01000101.1	2937	3902	RUMFLAFD1_RS0112180	-	RUMFLAFD1_RS0112180
RUMFLAFD1_RS0107595	0	23.7881	54.8765	0	19.4778	19.7959	117.938	0	0.00127263	0.00137621	0	0.00110909	0.0019782	WP_009984671.1	CE3(0.51)	NZ_ACOK01000082.1	43336	44208	RUMFLAFD1_RS0107595	+	RUMFLAFD1_RS0107595
RUMFLAFD1_RS25150	0	31.8397	53.4104	0	17.1759	14.8068	117.233	0	0.00170339	0.00133945	0	0.000978015	0.00147964	WP_009988208.1	dockerin(0.76)	NZ_ACOK01000119.1	183024	184607	RUMFLAFD1_RS25150	+	RUMFLAFD1_RS25150
RUMFLAFD1_RS0106955	0	20.7351	66.8575	0	18.284	10.6186	116.495	0	0.0011093	0.00167668	0	0.00104111	0.00106112	WP_009984506.1	GT2(0.99)	NZ_ACOK01000080.1	15598	16527	RUMFLAFD1_RS0106955	+	RUMFLAFD1_RS0106955
RUMFLAFD1_RS0107085	0	19.3703	66.5524	1.33287	11.6867	13.5743	112.517	0	0.00103629	0.00166903	0.222145	0.000665454	0.00135648	WP_009984538.1	GT5(0.99)	NZ_ACOK01000080.1	44714	46168	RUMFLAFD1_RS0107085	+	RUMFLAFD1_RS0107085
RUMFLAFD1_RS0108150	0	33.7578	51.8521	0	14.7961	8.26249	108.668	0	0.001806	0.00130037	0	0.000842507	0.000825671	WP_009984810.1	PL1(0.78)	NZ_ACOK01000086.1	9712	12699	RUMFLAFD1_RS0108150	+	RUMFLAFD1_RS0108150
RUMFLAFD1_RS24460	0	19.8917	46.8645	0	26.06	15.3711	108.187	0	0.00106419	0.00117528	0	0.00148388	0.00153603	WP_009984253.1	CE3(0.61)	NZ_ACOK01000073.1	47108	48151	RUMFLAFD1_RS24460	+	RUMFLAFD1_RS24460
RUMFLAFD1_RS0119295	0	26.2752	49.2417	0	16.4291	9.93893	101.885	0	0.00140569	0.0012349	0	0.000935493	0.000993198	WP_009987729.1	CBM72(0.33)	NZ_ACOK01000117.1	59324	59944	RUMFLAFD1_RS0119295	+	RUMFLAFD1_RS0119295
RUMFLAFD1_RS0119065	0	23.5988	32.4324	0	34.7812	8.88405	99.6964	0	0.00126251	0.000813351	0	0.00198048	0.000887784	WP_009987664.1	dockerin(0.90)	NZ_ACOK01000117.1	6099	8738	RUMFLAFD1_RS0119065	-	RUMFLAFD1_RS0119065
RUMFLAFD1_RS0101625	0	24.8145	35.3661	0	31.6062	7.64818	99.435	0	0.00132755	0.000886925	0	0.00179969	0.000764283	WP_009983072.1	CBM22(0.97),CE1(0.97),GH43(0.99)	NZ_ACOK01000009.1	962	4189	RUMFLAFD1_RS0101625	+	RUMFLAFD1_RS0101625
RUMFLAFD1_RS0109035	0	29.8715	36.1915	0	18.0224	11.775	95.8604	0	0.00159809	0.000907623	0	0.00102622	0.00117668	WP_009985042.1	GH13(0.95)	NZ_ACOK01000089.1	61877	63763	RUMFLAFD1_RS0109035	-	RUMFLAFD1_RS0109035
RUMFLAFD1_RS0109155	0	23.4571	41.9937	0	15.5677	13.3561	94.3747	0	0.00125493	0.00105313	0	0.000886441	0.00133468	WP_009985075.1	CBM76(0.99),GH44(0.99)	NZ_ACOK01000090.1	19911	22313	RUMFLAFD1_RS0109155	-	RUMFLAFD1_RS0109155
RUMFLAFD1_RS21755	0	13.7895	43.6554	0	24.84	9.83598	92.1209	0	0.000737722	0.00109481	0	0.00141442	0.00098291	WP_009983657.1	CBM22(0.98),CBM6(0.88),CE1(0.93),GH43(0.99)	NZ_ACOK01000058.1	4194	7205	RUMFLAFD1_RS21755	+	RUMFLAFD1_RS21755
RUMFLAFD1_RS0101225	0	22.5683	40.8849	0	18.8151	6.82941	89.0977	0	0.00120738	0.00102533	0	0.00107135	0.000682463	WP_009982969.1	GH25(0.99)	NZ_ACOK01000004.3	30766	31488	RUMFLAFD1_RS0101225	+	RUMFLAFD1_RS0101225
RUMFLAFD1_RS0106145	0	22.7044	45.0712	0	11.5674	6.29804	85.6411	0	0.00121466	0.00113031	0	0.000658663	0.000629363	WP_009984306.1	CE1(0.93)	NZ_ACOK01000074.1	23529	24704	RUMFLAFD1_RS0106145	+	RUMFLAFD1_RS0106145
RUMFLAFD1_RS0101540	0	23.7028	32.1965	0	11.374	18.3488	85.6221	0	0.00126807	0.000807435	0	0.000647649	0.0018336	WP_009983050.1	CBM30(0.91),CBM4(0.98),GH9(0.99)	NZ_ACOK01000005.3	48502	51192	RUMFLAFD1_RS0101540	+	RUMFLAFD1_RS0101540
RUMFLAFD1_RS0113750	0	13.1503	38.8564	0	12.0597	18.6038	82.6702	0	0.000703527	0.000974455	0	0.000686691	0.00185908	WP_009986227.1	GT28(0.96)	NZ_ACOK01000106.1	30596	31723	RUMFLAFD1_RS0113750	-	RUMFLAFD1_RS0113750
RUMFLAFD1_RS0121015	0	17.5805	42.2822	0	10.0765	10.0582	79.9974	0	0.000940537	0.00106037	0	0.000573769	0.00100512	WP_009988154.1	GH25(0.99)	NZ_ACOK01000119.1	142051	143400	RUMFLAFD1_RS0121015	+	RUMFLAFD1_RS0121015
RUMFLAFD1_RS0106835	0	18.1067	27.7557	0	25.5461	8.11353	79.522	0	0.000968687	0.000696067	0	0.00145463	0.000810785	WP_009984474.1	CE2(1.00)	NZ_ACOK01000079.1	41234	42298	RUMFLAFD1_RS0106835	-	RUMFLAFD1_RS0106835
RUMFLAFD1_RS0103770	0	19.2118	44.4685	0	5.79555	8.83528	78.3112	0	0.00102781	0.0011152	0	0.000330005	0.00088291	WP_009983663.1	CBM13(0.70),GH43(0.99)	NZ_ACOK01000058.1	15303	18236	RUMFLAFD1_RS0103770	+	RUMFLAFD1_RS0103770
RUMFLAFD1_RS24550	0	9.71755	31.8164	0	27.5212	9.03811	78.0932	0	0.000519878	0.000797903	0	0.00156709	0.000903179	WP_080550474.1	CBM32(0.86),CBM40(0.49),GH43(0.82),dockerin(0.95)	NZ_ACOK01000082.1	6331	8925	RUMFLAFD1_RS24550	+	RUMFLAFD1_RS24550
RUMFLAFD1_RS0101695	0	6.53461	43.4064	0	19.9755	7.25061	77.1671	0	0.000349594	0.00108856	0	0.00113743	0.000724553	WP_009983094.1	CE4(0.92)	NZ_ACOK01000011.1	7271	7951	RUMFLAFD1_RS0101695	+	RUMFLAFD1_RS0101695
RUMFLAFD1_RS0104035	0	12.829	28.6507	0	22.0594	12.4554	75.9945	0	0.000686338	0.000718512	0	0.00125609	0.00124467	WP_009983737.1	GH2(0.48)	NZ_ACOK01000061.1	25828	28602	RUMFLAFD1_RS0104035	+	RUMFLAFD1_RS0104035
RUMFLAFD1_RS22230	0	17.8359	27.9168	0	18.1741	8.24593	72.1727	0	0.000954202	0.000700107	0	0.00103485	0.000824016	WP_009984441.1	GH124(0.30)	NZ_ACOK01000079.1	9054	10550	RUMFLAFD1_RS22230	-	RUMFLAFD1_RS22230
RUMFLAFD1_RS0118535	0	16.3907	34.2583	0	7.82879	13.64	72.1177	0	0.000876882	0.000859143	0	0.00044578	0.00136304	WP_009987522.1	CBM51(0.51)	NZ_ACOK01000116.1	73321	75492	RUMFLAFD1_RS0118535	+	RUMFLAFD1_RS0118535
RUMFLAFD1_RS24240	0	14.4304	39.6638	0	10.7036	6.3575	71.1553	0	0.000772007	0.000994705	0	0.000609476	0.000635306	WP_009983252.1	CBM22(0.98),GH10(0.98),GH11(0.99)	NZ_ACOK01000033.1	1867	5361	RUMFLAFD1_RS24240	+	RUMFLAFD1_RS24240
RUMFLAFD1_RS0104285	0	14.0724	29.4494	0	11.7321	14.3722	69.6261	0	0.000752855	0.000738544	0	0.000668036	0.00143622	WP_009983806.1	GH95(0.98)	NZ_ACOK01000064.1	8313	10631	RUMFLAFD1_RS0104285	+	RUMFLAFD1_RS0104285
RUMFLAFD1_RS25140	0	12.5879	22.1437	0	24.2422	9.21831	68.1921	0	0.000673437	0.000555328	0	0.00138038	0.000921186	WP_009988155.1	CBM13(0.61),GH43(0.96)	NZ_ACOK01000119.1	144250	147195	RUMFLAFD1_RS25140	-	RUMFLAFD1_RS25140
RUMFLAFD1_RS0105225	0	14.9188	27.8258	0	19.545	3.54717	65.8368	0	0.000798139	0.000697825	0	0.00111291	0.000354469	WP_009984048.1	AA6(0.38)	NZ_ACOK01000070.1	22402	23097	RUMFLAFD1_RS0105225	+	RUMFLAFD1_RS0105225
RUMFLAFD1_RS22240	0	8.60492	29.5648	0	18.2106	8.26249	64.6428	0	0.000460353	0.000741436	0	0.00103693	0.000825671	WP_080550464.1	PL11(0.75)	NZ_ACOK01000079.1	27796	30036	RUMFLAFD1_RS22240	-	RUMFLAFD1_RS22240
RUMFLAFD1_RS23475	0	19.1555	29.6165	0	8.23445	6.9741	63.9806	0	0.0010248	0.000742735	0	0.000468879	0.000696922	WP_009987033.1	GH3(0.98)	NZ_ACOK01000113.1	82194	84671	RUMFLAFD1_RS23475	+	RUMFLAFD1_RS23475
RUMFLAFD1_RS0119080	0	25.7771	19.3233	0	10.7451	7.80041	63.6459	0	0.00137905	0.000484596	0	0.000611839	0.000779496	WP_009987669.1	AA6(0.43)	NZ_ACOK01000117.1	10377	11009	RUMFLAFD1_RS0119080	+	RUMFLAFD1_RS0119080
RUMFLAFD1_RS0103835	0	18.0897	18.6458	0	20.7368	5.01795	62.4902	0	0.000967778	0.000467606	0	0.00118077	0.000501444	WP_009983684.1	GH109(0.94)	NZ_ACOK01000059.1	10617	11600	RUMFLAFD1_RS0103835	-	RUMFLAFD1_RS0103835
RUMFLAFD1_RS0102745	0	13.4962	25.2929	0	14.0646	9.1892	62.0429	0	0.000722031	0.000634304	0	0.000800856	0.000918277	WP_009983377.1	GT4(0.76)	NZ_ACOK01000043.1	24007	25215	RUMFLAFD1_RS0102745	+	RUMFLAFD1_RS0102745
RUMFLAFD1_RS0118090	0	13.2561	37.3471	0	3.03917	6.61885	60.2612	0	0.000709185	0.000936604	0	0.000173054	0.000661422	WP_009987414.1	GT19(0.35)	NZ_ACOK01000115.1	140443	141561	RUMFLAFD1_RS0118090	+	RUMFLAFD1_RS0118090
RUMFLAFD1_RS0102775	0	7.65406	25.2459	0	10.5289	16.5608	59.9896	0	0.000409483	0.000633126	0	0.000599526	0.00165492	WP_009983384.1	GT2(0.98)	NZ_ACOK01000043.1	30421	31389	RUMFLAFD1_RS0102775	+	RUMFLAFD1_RS0102775
RUMFLAFD1_RS0104290	0	9.40023	22.6081	0	19.3964	7.82266	59.2274	0	0.000502901	0.000566974	0	0.00110445	0.000781719	WP_009983807.1	CBM35(0.99),GH26(0.99)	NZ_ACOK01000064.1	10683	12260	RUMFLAFD1_RS0104290	+	RUMFLAFD1_RS0104290
RUMFLAFD1_RS0118830	0	11.0773	21.4517	0	20.779	3.35211	56.6602	0	0.000592624	0.000537974	0	0.00118318	0.000334977	WP_009987600.1	GH77(0.99)	NZ_ACOK01000116.1	125920	127392	RUMFLAFD1_RS0118830	+	RUMFLAFD1_RS0118830
RUMFLAFD1_RS0102255	0	11.345	20.7888	0	17.3401	6.6874	56.1613	0	0.000606943	0.00052135	0	0.000987365	0.000668272	WP_009983244.1	CBM4(0.87),GH9(0.99)	NZ_ACOK01000032.1	196	3333	RUMFLAFD1_RS0102255	+	RUMFLAFD1_RS0102255
RUMFLAFD1_RS0103110	0	18.0622	24.306	0	6.90173	6.88918	56.1591	0	0.000966305	0.000609556	0	0.000392992	0.000688436	WP_009983480.1	GH42(0.99)	NZ_ACOK01000048.1	22681	24651	RUMFLAFD1_RS0103110	+	RUMFLAFD1_RS0103110
RUMFLAFD1_RS0113105	0	11.0492	21.8286	0	12.666	10.3443	55.8881	0	0.00059112	0.000547427	0	0.000721218	0.0010337	WP_080550517.1	CE3(0.59)	NZ_ACOK01000104.1	35913	36986	RUMFLAFD1_RS0113105	+	RUMFLAFD1_RS0113105
RUMFLAFD1_RS0100450	0	17.659	25.0781	0	8.09721	4.89847	55.7328	0	0.000944736	0.000628917	0	0.000461064	0.000489505	WP_009982756.1	GH3(0.96)	NZ_ACOK01000001.1	99350	100609	RUMFLAFD1_RS0100450	+	RUMFLAFD1_RS0100450
RUMFLAFD1_RS0118060	0	9.3545	40.4048	0	0	5.56043	55.3197	0	0.000500455	0.00101329	0	0	0.000555654	WP_009987408.1	GT4(0.78)	NZ_ACOK01000115.1	133272	134381	RUMFLAFD1_RS0118060	+	RUMFLAFD1_RS0118060
RUMFLAFD1_RS0102750	0	13.9461	21.78	0	14.5335	3.16517	53.4247	0	0.000746099	0.000546206	0	0.000827551	0.000316295	WP_009983379.1	GT4(0.67)	NZ_ACOK01000043.1	25212	26381	RUMFLAFD1_RS0102750	+	RUMFLAFD1_RS0102750
RUMFLAFD1_RS0104270	0	9.66806	31.3194	0	6.33301	5.74681	53.0672	0	0.00051723	0.000785438	0	0.000360609	0.000574279	WP_009983803.1	GT4(0.92)	NZ_ACOK01000064.1	4569	5642	RUMFLAFD1_RS0104270	+	RUMFLAFD1_RS0104270
RUMFLAFD1_RS0116630	0	8.6746	19.8694	0	13.2586	9.62507	51.4277	0	0.000464081	0.000498293	0	0.000754959	0.000961834	WP_009987036.1	CE2(0.99)	NZ_ACOK01000113.1	84845	85870	RUMFLAFD1_RS0116630	+	RUMFLAFD1_RS0116630
RUMFLAFD1_RS0103255	0	17.2792	25.5739	0	3.04734	4.42443	50.3249	0	0.000924419	0.000641352	0	0.000173519	0.000442133	WP_009983520.1	GH105(0.97)	NZ_ACOK01000051.1	1804	2919	RUMFLAFD1_RS0103255	-	RUMFLAFD1_RS0103255
RUMFLAFD1_RS24540	0	8.18968	21.1036	0	14.0821	6.81527	50.1906	0	0.000438138	0.000529243	0	0.000801851	0.00068105	WP_009984476.1	CBM4(0.83),GH16(0.99)	NZ_ACOK01000079.1	43326	44774	RUMFLAFD1_RS24540	-	RUMFLAFD1_RS24540
RUMFLAFD1_RS0103225	0	9.12669	27.6684	0	6.15423	4.91443	47.8637	0	0.000488267	0.000693877	0	0.000350429	0.000491099	WP_009983511.1	CBM4(0.86)	NZ_ACOK01000050.1	9995	12757	RUMFLAFD1_RS0103225	+	RUMFLAFD1_RS0103225
RUMFLAFD1_RS0102850	0	7.66592	20.1929	0	9.76408	9.56911	47.192	0	0.000410118	0.000506405	0	0.000555978	0.000956242	WP_009983410.1	GT26(0.41)	NZ_ACOK01000045.1	1115	4597	RUMFLAFD1_RS0102850	-	RUMFLAFD1_RS0102850
RUMFLAFD1_RS0118835	0	12.0135	25.6346	0	7.24814	2.10472	47.001	0	0.00064271	0.000642875	0	0.000412717	0.000210324	WP_009987601.1	GT35(0.99)	NZ_ACOK01000116.1	127480	129825	RUMFLAFD1_RS0118835	+	RUMFLAFD1_RS0118835
RUMFLAFD1_RS0103455	0	6.0299	22.0987	0	13.8245	3.3453	45.2984	0	0.000322593	0.000554199	0	0.000787183	0.000334296	WP_009983576.1	GT2(0.70)	NZ_ACOK01000054.1	12558	13295	RUMFLAFD1_RS0103455	+	RUMFLAFD1_RS0103455
RUMFLAFD1_RS25280	0	4.43455	21.3307	0	10.1669	9.22583	45.158	0	0.000237243	0.000534939	0	0.000578915	0.000921937	WP_080550413.1	GH16(0.94)	NZ_ACOK01000004.3	35844	36512	RUMFLAFD1_RS25280	+	RUMFLAFD1_RS25280
RUMFLAFD1_RS0113905	0	12.2166	15.9059	0	8.84481	8.02611	44.9934	0	0.000653575	0.000398894	0	0.000503633	0.000802049	WP_009986264.1	GH31(1.00)	NZ_ACOK01000106.1	64495	66801	RUMFLAFD1_RS0113905	-	RUMFLAFD1_RS0113905
RUMFLAFD1_RS0114570	0	5.6555	19.4311	0	9.26152	9.41275	43.7609	0	0.000302562	0.000487302	0	0.000527361	0.000940617	WP_009986489.1	CBM48(0.84),GH13(0.92)	NZ_ACOK01000109.1	2814	4649	RUMFLAFD1_RS0114570	-	RUMFLAFD1_RS0114570
RUMFLAFD1_RS0118055	0	7.78665	30.7663	0	0	3.23994	41.7929	0	0.000416576	0.00077157	0	0	0.000323767	WP_009987407.1	GT2(0.71)	NZ_ACOK01000115.1	132499	133260	RUMFLAFD1_RS0118055	+	RUMFLAFD1_RS0118055
RUMFLAFD1_RS0109465	0	9.7429	16.7373	0	10.0517	4.86469	41.3966	0	0.000521233	0.000419745	0	0.000572356	0.000486129	WP_009985156.1	dockerin(0.90)	NZ_ACOK01000092.1	4871	7915	RUMFLAFD1_RS0109465	-	RUMFLAFD1_RS0109465
RUMFLAFD1_RS21760	0	8.21235	13.4026	0	12.5521	5.97987	40.1469	0	0.000439351	0.000336115	0	0.000714729	0.000597568	WP_009983660.1	GH2(0.97)	NZ_ACOK01000058.1	9552	13886	RUMFLAFD1_RS21760	-	RUMFLAFD1_RS21760
RUMFLAFD1_RS0111695	0	6.86739	15.246	0	14.5335	2.63764	39.2845	0	0.000367397	0.000382344	0	0.000827551	0.000263579	WP_009985705.1	CBM22(0.98),CE15(0.99),CE3(0.99),dockerin(0.95)	NZ_ACOK01000099.1	36740	39547	RUMFLAFD1_RS0111695	-	RUMFLAFD1_RS0111695
RUMFLAFD1_RS0118105	0	7.97503	21.9205	0	0	6.63664	36.5322	0	0.000426655	0.00054973	0	0	0.0006632	WP_009987417.1	GT2(0.68)	NZ_ACOK01000115.1	143694	144065	RUMFLAFD1_RS0118105	+	RUMFLAFD1_RS0118105
RUMFLAFD1_RS0117475	0	9.04195	13.7346	0	8.72847	4.35629	35.8613	0	0.000483734	0.000344441	0	0.000497009	0.000435325	WP_009987264.1	CBM4(0.84),GH9(0.98)	NZ_ACOK01000115.1	14600	17716	RUMFLAFD1_RS0117475	-	RUMFLAFD1_RS0117475
RUMFLAFD1_RS0108960	0	7.76626	19.5678	0	2.96756	5.38576	35.6873	0	0.000415486	0.000490728	0	0.000168976	0.000538199	WP_009985023.1	GT4(0.94)	NZ_ACOK01000089.1	47746	48891	RUMFLAFD1_RS0108960	-	RUMFLAFD1_RS0108960
RUMFLAFD1_RS0102150	0	7.00109	13.8312	0	9.02875	5.82615	35.6872	0	0.00037455	0.000346865	0	0.000514107	0.000582207	WP_080550420.1	CBM35(0.98),GH97(0.98)	NZ_ACOK01000029.1	117	3506	RUMFLAFD1_RS0102150	+	RUMFLAFD1_RS0102150
RUMFLAFD1_RS0103575	0	11.2375	9.00899	0	8.58795	6.23442	35.0689	0	0.000601195	0.000225931	0	0.000489008	0.000623006	WP_009983613.1	AA6(0.38)	NZ_ACOK01000056.1	13	804	RUMFLAFD1_RS0103575	-	RUMFLAFD1_RS0103575
RUMFLAFD1_RS0114535	0	10.078	9.08932	0	12.9968	1.5725	33.7366	0	0.000539161	0.000227945	0	0.000740052	0.00015714	WP_009986443.1	CBM3(0.64),GH9(1.00)	NZ_ACOK01000108.1	84071	86425	RUMFLAFD1_RS0114535	+	RUMFLAFD1_RS0114535
RUMFLAFD1_RS23140	0	13.5298	10.9875	0	5.63985	3.07069	33.2278	0	0.000723827	0.000275549	0	0.000321139	0.000306854	WP_009986331.1	dockerin(0.71)	NZ_ACOK01000108.1	16159	17364	RUMFLAFD1_RS23140	+	RUMFLAFD1_RS23140
RUMFLAFD1_RS0118000	0	5.15054	7.9633	0	14.7605	3.21462	31.089	0	0.000275548	0.000199707	0	0.000840482	0.000321238	WP_009987396.1	GH18(0.96)	NZ_ACOK01000115.1	124620	125771	RUMFLAFD1_RS0118000	-	RUMFLAFD1_RS0118000
RUMFLAFD1_RS24215	0	7.25003	15.9422	0	1.66218	6.03331	30.8877	0	0.000387868	0.000399804	0	9.46466e-05	0.000602909	WP_009983134.1	CBM78(0.99),GH5(0.76)	NZ_ACOK01000020.1	565	2610	RUMFLAFD1_RS24215	-	RUMFLAFD1_RS24215
RUMFLAFD1_RS0108950	0	9.03698	12.4197	0	2.95982	6.44603	30.8625	0	0.000483468	0.000311466	0	0.000168535	0.000644152	WP_009985021.1	GT4(0.94)	NZ_ACOK01000089.1	46350	47498	RUMFLAFD1_RS0108950	-	RUMFLAFD1_RS0108950
RUMFLAFD1_RS24990	0	7.11442	12.2219	0	5.43698	5.92046	30.6937	0	0.000380613	0.000306504	0	0.000309588	0.000591632	WP_009987385.1	CBM65(0.75),CE4(0.81)	NZ_ACOK01000115.1	110802	112052	RUMFLAFD1_RS24990	+	RUMFLAFD1_RS24990
RUMFLAFD1_RS25090	0	5.25082	15.3346	0	4.01278	4.73375	29.332	0	0.000280913	0.000384568	0	0.000228492	0.000473044	WP_080550581.1	GH124(0.35)	NZ_ACOK01000118.1	38236	41625	RUMFLAFD1_RS25090	+	RUMFLAFD1_RS25090
RUMFLAFD1_RS0117110	0	17.4031	4.22071	0	0	7.66718	29.291	0	0.000931044	0.000105849	0	0	0.000766181	WP_009987161.1	CE1(0.55)	NZ_ACOK01000114.1	63377	64825	RUMFLAFD1_RS0117110	-	RUMFLAFD1_RS0117110
RUMFLAFD1_RS24280	0	19.6211	0	0	8.9969	0	28.618	0	0.00104971	0	0	0.000512294	0	WP_009983400.1	CE1(0.46)	NZ_ACOK01000044.1	9484	9861	RUMFLAFD1_RS24280	-	RUMFLAFD1_RS24280
RUMFLAFD1_RS0116510	0	2.84168	9.76343	0	13.03	2.36478	27.9999	0	0.000152026	0.000244851	0	0.000741942	0.000236313	WP_009987003.1	AA6(0.43)	NZ_ACOK01000113.1	58006	58527	RUMFLAFD1_RS0116510	+	RUMFLAFD1_RS0116510
RUMFLAFD1_RS25040	0	6.20514	12.1185	0	8.23626	1.35889	27.9188	0	0.000331968	0.000303913	0	0.000468982	0.000135794	WP_009987663.1	CBM22(0.98),CE4(0.82),GH10(0.96),GH11(0.99)	NZ_ACOK01000117.1	1170	5711	RUMFLAFD1_RS25040	-	RUMFLAFD1_RS25040
RUMFLAFD1_RS0107000	0	6.84837	10.0393	0	7.32712	3.41943	27.6342	0	0.00036638	0.000251769	0	0.000417214	0.000341704	WP_009984516.1	GH127(0.73),dockerin(0.95)	NZ_ACOK01000080.1	24881	28129	RUMFLAFD1_RS0107000	-	RUMFLAFD1_RS0107000
RUMFLAFD1_RS0109355	0	4.1507	10.6957	0	8.32662	4.31765	27.4907	0	0.000222058	0.000268231	0	0.000474127	0.000431463	WP_009985128.1	CBM6(0.92)	NZ_ACOK01000091.1	38689	41547	RUMFLAFD1_RS0109355	-	RUMFLAFD1_RS0109355
RUMFLAFD1_RS24155	0	6.33236	13.4166	0	3.62949	3.95224	27.3307	0	0.000338774	0.000336468	0	0.000206667	0.000394947	WP_009982928.1	CBM35(0.91),CE3(0.74),GH5(0.87)	NZ_ACOK01000003.3	39315	42125	RUMFLAFD1_RS24155	-	RUMFLAFD1_RS24155
RUMFLAFD1_RS0106435	0	3.943	9.75409	0	10.8479	2.62502	27.17	0	0.000210946	0.000244617	0	0.000617694	0.000262318	WP_009984372.1	PL1(0.84)	NZ_ACOK01000077.1	6391	8271	RUMFLAFD1_RS0106435	-	RUMFLAFD1_RS0106435
RUMFLAFD1_RS0103380	0	9.15652	8.38932	0	6.99759	2.53995	27.0834	0	0.000489863	0.000210391	0	0.000398451	0.000253817	WP_080550431.1	CBM22(0.77)	NZ_ACOK01000053.1	5316	5801	RUMFLAFD1_RS0103380	-	RUMFLAFD1_RS0103380
RUMFLAFD1_RS24305	0	8.13243	7.82359	0	3.72898	2.70705	22.3921	0	0.000435076	0.000196203	0	0.000212332	0.000270516	WP_009983556.1	GH11(0.99)	NZ_ACOK01000053.1	5738	6649	RUMFLAFD1_RS24305	-	RUMFLAFD1_RS24305
RUMFLAFD1_RS0118165	0	11.8668	1.81209	0	6.04592	2.19452	21.9194	0	0.000634862	4.54443e-05	0	0.000344261	0.000219298	WP_009987430.1	CE13(0.48)	NZ_ACOK01000116.1	3867	4991	RUMFLAFD1_RS0118165	+	RUMFLAFD1_RS0118165
RUMFLAFD1_RS0106860	0	18.747	2.14703	0	0	0.650034	21.5441	0	0.00100294	5.3844e-05	0	0	6.4958e-05	WP_009984481.1	GH3(0.98)	NZ_ACOK01000079.1	47461	49359	RUMFLAFD1_RS0106860	+	RUMFLAFD1_RS0106860
RUMFLAFD1_RS0107335	0	8.94936	6.14964	0	0	1.86186	16.9609	0	0.00047878	0.000154223	0	0	0.000186056	WP_009984611.1	CE1(0.57)	NZ_ACOK01000081.1	28290	28952	RUMFLAFD1_RS0107335	-	RUMFLAFD1_RS0107335
RUMFLAFD1_RS24410	0	7.16597	1.64139	0	2.73819	2.98168	14.5272	0	0.000383371	4.11634e-05	0	0.000155915	0.000297959	WP_080550447.1	GH25(0.99)	NZ_ACOK01000068.1	14467	15708	RUMFLAFD1_RS24410	-	RUMFLAFD1_RS24410
RUMFLAFD1_RS0103215	0	4.31459	5.33666	0	1.97838	2.8724	14.502	0	0.000230825	0.000133835	0	0.000112651	0.000287039	WP_009983508.1	PL1(0.87)	NZ_ACOK01000050.1	6057	7775	RUMFLAFD1_RS0103215	+	RUMFLAFD1_RS0103215
RUMFLAFD1_RS23870	0	4.55716	2.08767	0	6.96534	0.632061	14.2422	0	0.000243803	5.23552e-05	0	0.000396614	6.31619e-05	WP_009987795.1	PL11(0.96)	NZ_ACOK01000117.1	134991	136943	RUMFLAFD1_RS23870	-	RUMFLAFD1_RS23870
RUMFLAFD1_RS25085	0	3.48751	6.12434	0	2.66523	1.61235	13.8894	0	0.000186578	0.000153588	0	0.000151761	0.000161122	WP_009987897.1	CBM32(0.47)	NZ_ACOK01000118.1	32882	36709	RUMFLAFD1_RS25085	-	RUMFLAFD1_RS25085
RUMFLAFD1_RS0116840	0	7.89859	1.08552	0	3.62176	0	12.6059	0	0.000422565	2.72231e-05	0	0.000206227	0	WP_009987091.1	GH97(0.34)	NZ_ACOK01000114.1	6842	7780	RUMFLAFD1_RS0116840	+	RUMFLAFD1_RS0116840
RUMFLAFD1_RS0106180	0	0	2.76234	0	4.60817	5.01795	12.3885	0	0	6.92749e-05	0	0.000262394	0.000501444	WP_009984315.1	CE4(0.92)	NZ_ACOK01000074.1	30956	31693	RUMFLAFD1_RS0106180	+	RUMFLAFD1_RS0106180
RUMFLAFD1_RS0115775	0	1.38696	5.24186	0	4.76975	0.577099	11.9757	0	7.42008e-05	0.000131457	0	0.000271595	5.76696e-05	WP_009986819.1	dockerin(0.95)	NZ_ACOK01000112.1	21815	23953	RUMFLAFD1_RS0115775	-	RUMFLAFD1_RS0115775
RUMFLAFD1_RS23515	0	4.13767	2.84324	0	4.74314	0	11.7241	0	0.000221361	7.13039e-05	0	0.000270079	0	WP_080550557.1	CBM35(0.99),GH26(0.99)	NZ_ACOK01000114.1	5396	6829	RUMFLAFD1_RS23515	+	RUMFLAFD1_RS23515
RUMFLAFD1_RS0117735	0	1.53557	5.27589	0	3.52053	1.27786	11.6098	0	8.21509e-05	0.000132311	0	0.000200463	0.000127697	WP_009987328.1	GT2(0.79)	NZ_ACOK01000115.1	68098	69063	RUMFLAFD1_RS0117735	+	RUMFLAFD1_RS0117735
RUMFLAFD1_RS0100935	0	2.48468	7.68318	0	0	1.03385	11.2017	0	0.000132928	0.000192682	0	0	0.000103313	WP_029534532.1	CBM35(0.96),GH26(0.68)	NZ_ACOK01000003.3	5884	7077	RUMFLAFD1_RS0100935	-	RUMFLAFD1_RS0100935
RUMFLAFD1_RS24560	0	1.3203	2.26814	0	4.54049	1.64808	9.77702	0	7.06344e-05	5.68813e-05	0	0.000258541	0.000164693	WP_009984699.1	CBM75(1.00),GH43(0.98)	NZ_ACOK01000083.1	20518	22764	RUMFLAFD1_RS24560	-	RUMFLAFD1_RS24560
RUMFLAFD1_RS24935	0	4.02976	1.66145	0	2.77166	0.670696	9.13358	0	0.000215588	4.16666e-05	0	0.000157822	6.70227e-05	WP_009987094.1	CBM35(0.96),CE12(0.99),PL11(0.96)	NZ_ACOK01000114.1	12310	15990	RUMFLAFD1_RS24935	+	RUMFLAFD1_RS24935
RUMFLAFD1_RS0104730	0	2.0863	2.15043	0	4.78316	0	9.01989	0	0.000111614	5.39292e-05	0	0.000272359	0	WP_009983922.1	CBM4(0.99),GH16(0.99)	NZ_ACOK01000067.1	62	1483	RUMFLAFD1_RS0104730	-	RUMFLAFD1_RS0104730
RUMFLAFD1_RS24930	0	3.33526	2.86482	0	1.91165	0.693882	8.80561	0	0.000178432	7.1845e-05	0	0.000108852	6.93396e-05	WP_080550554.1	CBM35(0.98),GH97(0.63),dockerin(0.95)	NZ_ACOK01000114.1	7722	9500	RUMFLAFD1_RS24930	+	RUMFLAFD1_RS24930
RUMFLAFD1_RS0106480	0	2.63006	3.61455	0	0	2.18868	8.43329	0	0.000140705	9.0647e-05	0	0	0.000218715	WP_029534606.1	dockerin(0.90)	NZ_ACOK01000077.1	20676	21239	RUMFLAFD1_RS0106480	-	RUMFLAFD1_RS0106480
RUMFLAFD1_RS24940	0	3.17976	2.73125	0	1.82252	0.66153	8.39506	0	0.000170113	6.84953e-05	0	0.000103777	6.61068e-05	WP_009987099.1	GH11(0.91)	NZ_ACOK01000114.1	17423	19288	RUMFLAFD1_RS24940	-	RUMFLAFD1_RS24940
RUMFLAFD1_RS21815	0	2.34337	0	0	5.37256	0	7.71593	0	0.000125368	0	0	0.000305919	0	WP_009983767.1	AA6(0.52)	NZ_ACOK01000062.1	14275	14907	RUMFLAFD1_RS21815	+	RUMFLAFD1_RS21815
RUMFLAFD1_RS23215	0	6.20651	1.42162	0	0	0	7.62813	0	0.000332041	3.56519e-05	0	0	0	WP_080550531.1	GH25(0.99)	NZ_ACOK01000108.1	73607	74323	RUMFLAFD1_RS23215	+	RUMFLAFD1_RS23215
RUMFLAFD1_RS0110390	0	0	7.55039	0	0	0	7.55039	0	0	0.000189351	0	0	0	WP_009985389.1	AA6(0.38)	NZ_ACOK01000094.1	92991	93395	RUMFLAFD1_RS0110390	+	RUMFLAFD1_RS0110390
RUMFLAFD1_RS23700	0	4.57826	0	0	2.09928	0.761985	7.43952	0	0.000244931	0	0	0.000119535	7.61452e-05	WP_009987444.1	CBM22(0.97),CE1(0.96)	NZ_ACOK01000116.1	16816	18435	RUMFLAFD1_RS23700	+	RUMFLAFD1_RS23700
RUMFLAFD1_RS21410	0	1.95436	3.13356	0	1.49356	0.542124	7.1236	0	0.000104556	7.85846e-05	0	8.50448e-05	5.41744e-05	WP_009982927.1	CBM13(0.71),GH43(0.95)	NZ_ACOK01000003.3	36717	38993	RUMFLAFD1_RS21410	+	RUMFLAFD1_RS21410
RUMFLAFD1_RS25775	0	6.68178	0	0	0	0	6.68178	0	0.000357468	0	0	0	0	WP_080550572.1	dockerin(0.71)	NZ_ACOK01000116.1	35691	35912	RUMFLAFD1_RS25775	-	RUMFLAFD1_RS25775
RUMFLAFD1_RS0106905	0	2.19431	0.502615	0	3.35387	0.608686	6.65949	0	0.000117393	1.26048e-05	0	0.000190973	6.0826e-05	WP_080550466.1	CBM22(0.96)	NZ_ACOK01000080.1	4473	6500	RUMFLAFD1_RS0106905	+	RUMFLAFD1_RS0106905
RUMFLAFD1_RS0108355	0	1.97781	2.71814	0	0	1.64589	6.34184	0	0.00010581	6.81665e-05	0	0	0.000164474	WP_009984865.1	CE1(0.82)	NZ_ACOK01000087.1	26557	27306	RUMFLAFD1_RS0108355	-	RUMFLAFD1_RS0108355
RUMFLAFD1_RS24505	0	2.74441	1.25723	0	2.09733	0	6.09898	0	0.000146823	3.15294e-05	0	0.000119425	0	WP_080550459.1	CBM22(0.98),CE1(0.94),GH11(0.99)	NZ_ACOK01000077.1	9888	13130	RUMFLAFD1_RS24505	+	RUMFLAFD1_RS24505
RUMFLAFD1_RS23880	0	2.47226	2.12355	0	1.41701	0	6.01282	0	0.000132263	5.32551e-05	0	8.06862e-05	0	WP_080550576.1	CBM22(0.96),GH10(0.98)	NZ_ACOK01000117.1	138818	141217	RUMFLAFD1_RS23880	-	RUMFLAFD1_RS23880
RUMFLAFD1_RS0114965	0	1.70501	0	0	3.909	0	5.61401	0	9.12159e-05	0	0	0.000222583	0	WP_009986595.1	CE4(0.93)	NZ_ACOK01000110.1	17213	18082	RUMFLAFD1_RS0114965	-	RUMFLAFD1_RS0114965
RUMFLAFD1_RS0117725	0	4.12043	0.943799	0	0	0	5.06423	0	0.000220438	2.36689e-05	0	0	0	WP_009987326.1	GT4(0.89)	NZ_ACOK01000115.1	65521	66600	RUMFLAFD1_RS0117725	+	RUMFLAFD1_RS0117725
RUMFLAFD1_RS0109860	0	1.49834	2.0592	0	0	1.24688	4.80442	0	8.01594e-05	5.16413e-05	0	0	0.000124601	WP_009985250.1	CE10(0.78)	NZ_ACOK01000093.1	44154	45143	RUMFLAFD1_RS0109860	+	RUMFLAFD1_RS0109860
RUMFLAFD1_RS0115050	0	4.49502	0	0	0	0	4.49502	0	0.000240478	0	0	0	0	WP_009986615.1	CE10(0.78)	NZ_ACOK01000110.1	29680	30669	RUMFLAFD1_RS0115050	+	RUMFLAFD1_RS0115050
RUMFLAFD1_RS0117750	0	0	1.0296	0	3.43518	0	4.46478	0	0	2.58207e-05	0	0.000195603	0	WP_009987332.1	GT2(0.71)	NZ_ACOK01000115.1	71782	72771	RUMFLAFD1_RS0117750	+	RUMFLAFD1_RS0117750
RUMFLAFD1_RS22305	0	0	1.08206	0	0	1.31042	2.39248	0	0	2.71364e-05	0	0	0.00013095	WP_080550473.1	CE1(0.93)	NZ_ACOK01000081.1	20599	21540	RUMFLAFD1_RS22305	+	RUMFLAFD1_RS22305
RUMFLAFD1_RS0106425	0	0	1.07863	0	0	1.30626	2.38489	0	0	2.70502e-05	0	0	0.000130535	WP_029534605.1	dockerin(0.90)	NZ_ACOK01000077.1	2601	3545	RUMFLAFD1_RS0106425	+	RUMFLAFD1_RS0106425
RUMFLAFD1_RS0117720	0	0	2.31923	0	0	0	2.31923	0	0	5.81626e-05	0	0	0	WP_009987325.1	GT14(0.93)	NZ_ACOK01000115.1	64573	65451	RUMFLAFD1_RS0117720	+	RUMFLAFD1_RS0117720
RUMFLAFD1_RS0119620	0	2.25777	0	0	0	0	2.25777	0	0.000120788	0	0	0	0	WP_080550575.1	CBM13(0.68)	NZ_ACOK01000117.1	136992	137648	RUMFLAFD1_RS0119620	-	RUMFLAFD1_RS0119620
Total RPKM Cazymes FD1	2.72615	16340.5	33735.6	5.61247	14889.4	8436.36
Total RPKM Genome	4481.54	178754	397778	4640.22	149987	117977
Total RPKM Cazyme / 102 total RPKM genome	0.000608306	0.0914132	0.0848102	0.00120953	0.0992712	0.0715083

## Sheet: Accessory_Fs S85
Fibrobacter succinogenes S85 highly expressed genes encoding accessory systems potentially involved in bacterial adhesion or polysaccharide utilization
	Heatmap Legend
		Min =0 RPKM										in bold: published OMV proteins			in bold: published OMV proteins
		Max=1000 RPKM													CAZy annotation
															BlastP results
locus_tag	4.421.27	5.421.31	7.421.33	7.455.27	7.455.29	6.455.33	protein_id	seqID	start	end	strand	old_locus_tag	locus_tag	Name	Note	product (automatic annotation)
Outer membrane vesicles
FSU_RS01355	245.764	46.7725	0	211.112	97.0206	0	WP_014545119.1	NC_017448.1	322172	322837	-	FSU_0284	FSU_RS01355	FSU_RS01355		hypothetical protein
FSU_RS01360	277.347	61.5217	0	290.452	78.3601	0	WP_014545120.1	NC_017448.1	322837	323487	-	FSU_0285	FSU_RS01360	FSU_RS01360	OmpA family protein	flagellar motor protein MotB
FSU_RS01365	336.771	59.3655	0	279.818	93.1243	0	WP_014545121.1	NC_017448.1	323490	325388	-	FSU_0286	FSU_RS01365	FSU_RS01365	idem automatic	fimbriae-associated domain protein
FSU_RS01370	362.113	64.6342	0	242.943	92.6152	0	WP_014545122.1	NC_017448.1	325396	326313	-	FSU_0287	FSU_RS01370	FSU_RS01370		hypothetical protein
FSU_RS01375	285.942	57.9274	0	198.801	90.1196	0	WP_014545123.1	NC_017448.1	326323	327039	-	FSU_0288	FSU_RS01375	FSU_RS01375		hypothetical protein
FSU_RS07645	2193.9	715.275	0	1534.51	709.882	0	WP_014545877.1	NC_017448.1	1859371	1859988	+	FSU_1609	FSU_RS07645	FSU_RS07645	OmpA family protein	flagellar motor protein MotB
FSU_RS09900	7657.93	2573.13	0	10949.8	3978.14	0.586978	WP_014546271.1	NC_017448.1	2391179	2393281	+	FSU_2078	FSU_RS09900	FSU_RS09900	OmpA family protein	flagellar motor protein MotB
FSU_RS11365	675.803	346.854	0	868.353	270.713	0	WP_014546551.1	NC_017448.1	2775483	2775683	+	FSU_2395	FSU_RS11365	FSU_RS11365		hypothetical protein
FSU_RS16130	686.213	210.966	0	1103.26	287.181	0	WP_081440905.1	NC_017448.1	2775706	2775930	-		FSU_RS16130	FSU_RS16130		hypothetical protein
FSU_RS11370	1708.24	599.243	0	2420.16	900.357	0	WP_015732149.1	NC_017448.1	2775929	2777386	+	FSU_2396	FSU_RS11370	FSU_RS11370	OmpA family protein	flagellar motor protein MotB
FSU_RS11375	1801.86	640.736	0	2711.68	924.188	0	WP_014546553.1	NC_017448.1	2777398	2779638	+	FSU_2397	FSU_RS11375	FSU_RS11375	tetratricopeptide repeat (TPR) protein	hypothetical protein
FSU_RS11380	1617.81	560.608	0	2541.27	902.153	0	WP_014546554.1	NC_017448.1	2779718	2783596	+	FSU_2398	FSU_RS11380	FSU_RS11380	TPR repeats	hypothetical protein
FSU_RS11385	4633.11	1476.39	0	6760.31	2751.53	0	WP_014546556.1	NC_017448.1	2783785	2784423	+	FSU_2400	FSU_RS11385	FSU_RS11385	MotA/TolQ/ExbB proton channel family protein	flagellar motor protein MotA
FSU_RS11390	3794.3	1215.32	0	6172.75	2412.26	0	WP_014546557.1	NC_017448.1	2784464	2785354	+	FSU_2401	FSU_RS11390	FSU_RS11390	idem automatic	biopolymer transporter protein ExbD
FSU_RS11395	2607.81	988.904	0	4446.73	2054.24	0	WP_014546558.1	NC_017448.1	2785357	2785851	+	FSU_2402	FSU_RS11395	FSU_RS11395	idem automatic	biopolymer transporter protein ExbD
FSU_RS11400	2652.16	990.504	0	4302.28	1863.67	0	WP_014546559.1	NC_017448.1	2785855	2786781	+	FSU_2403	FSU_RS11400	FSU_RS11400	TonB family protein	biopolymer transporter TonB
FSU_RS11405	969.129	283.031	0.781075	911.704	310.114	0	WP_014546560.1	NC_017448.1	2786943	2788247	+	FSU_2404	FSU_RS11405	FSU_RS11405	idem automatic	hypothetical protein
FSU_RS14590	2137.02	600.36	0	2550.73	776.705	0.530931	WP_014547117.1	NC_017448.1	3548493	3550817	+	FSU_3077	FSU_RS14590	FSU_RS14590	OmpA family protein	flagellar motor protein MotB
Total RPKM Flagella / Outer membrane vesicles	34643.2	11491.5	0.781075	48496.7	18592.4	1.11791
Total RPKM Genome	973966	305919	1823.37	1.08283e+06	361710	2113.26
Total RPKM Flagella / Outer membrane vesicles / 102 total RPKM genome	0.0355692	0.037564	0.000428369	0.0447868	0.0514014	0.000528997
Fibroslime proteins
FSU_RS03760	628.237	232.359	0	591.731	301.707	0	WP_012820219.1	NC_017448.1	870681	873374	-	FSU_0792	FSU_RS03760	FSU_RS03760		fibro-slime family protein
FSU_RS08515	137.915	64.2294	0	60.8678	63.6076	0	WP_014546032.1	NC_017448.1	2087790	2091692	+	FSU_1794	FSU_RS08515	FSU_RS08515		fibro-slime domain-containing protein
FSU_RS08520	157.18	55.5037	0	59.5339	51.9758	0	WP_015731987.1	NC_017448.1	2091898	2095692	+	FSU_1795	FSU_RS08520	FSU_RS08520		fibro-slime family protein
FSU_RS09300	473.476	120.904	0	176.886	157.618	0	WP_014546163.1	NC_017448.1	2240008	2244387	+	FSU_1953	FSU_RS09300	FSU_RS09300		fibro-slime domain-containing protein
FSU_RS09305	425.797	97.0873	0	180.423	93.805	0	WP_014546164.1	NC_017448.1	2244528	2248805	+	FSU_1954	FSU_RS09305	FSU_RS09305		fibro-slime domain-containing protein
FSU_RS11870	951.118	309.75	0	1077.47	432.966	0	WP_014546637.1	NC_017448.1	2877578	2882227	+	FSU_2502	FSU_RS11870	FSU_RS11870	180kDa CBP	fibro-slime domain protein
FSU_RS12145	240.913	111.401	0	54.5191	114.727	0	WP_014546685.1	NC_017448.1	2956298	2958787	-	FSU_2556	FSU_RS12145	FSU_RS12145		fibro-slime domain-containing protein
FSU_RS13495	121.827	36.3034	0	33.2238	39.951	0	WP_014546931.1	NC_017448.1	3267874	3269916	+	FSU_2840	FSU_RS13495	FSU_RS13495		fibro-slime domain-containing protein
FSU_RS14400	16.9117	11.0123	0	10.798	2.52474	0	WP_014547084.1	NC_017448.1	3496577	3497923	+	FSU_3037	FSU_RS14400	FSU_RS14400		fibro-slime domain-containing protein
FSU_RS14465	252.643	45.3248	0	17.2384	51.0124	0	WP_015732318.1	NC_017448.1	3514892	3518491	+	FSU_3052	FSU_RS14465	FSU_RS14465		fibro-slime family protein
Total RPKM Fibroslime proteins	3406.02	1083.87	0	2262.69	1309.89	0
Total RPKM Genome	973966	305919	1823.37	1.08283e+06	361710	2113.26
Total RPKM Fibroslime proteins / 102 total RPKM genome	0.00349706	0.00354301	0	0.0020896	0.0036214	0
Pili IV
FSU_RS03130	456.43	117.534	0	377.532	113.826	0	WP_012820090.1	NC_017448.1	727219	728682	-	FSU_0658	FSU_RS03130	FSU_RS03130		type II and III secretion system protein
FSU_RS03135	206.524	40.9952	0	196.339	57.5436	0	WP_012820091.1	NC_017448.1	728679	730451	-	FSU_0659	FSU_RS03135	FSU_RS03135		hypothetical protein
FSU_RS03140	263.136	44.0601	0	246.416	39.2835	0	WP_012820092.1	NC_017448.1	730451	731056	-	FSU_0660	FSU_RS03140	FSU_RS03140		type IV pilus biogenesis protein PilO
FSU_RS03145	212.305	26.6616	0	166.363	44.4553	0	WP_012820093.1	NC_017448.1	731058	731669	-	FSU_0661	FSU_RS03145	FSU_RS03145		fimbrial assembly protein
FSU_RS03150	375.959	92.9518	0	312.249	106.553	0	WP_012820094.1	NC_017448.1	731669	732817	-	FSU_0662	FSU_RS03150	FSU_RS03150		Tfp pilus assembly protein ATPase PilM
FSU_RS03155	62.6707	22.0369	0	94.5352	34.7346	0	WP_012820095.1	NC_017448.1	732909	733985	-	FSU_0663	FSU_RS03155	FSU_RS03155		pilus biosynthesis protein PilZ
FSU_RS03160	358.909	62.3951	0	394.021	91.7684	0	WP_012820096.1	NC_017448.1	734000	735259	-	FSU_0664	FSU_RS03160	FSU_RS03160		dihydroorotase
FSU_RS03165	345.722	78.7344	0	388.07	140.799	0	WP_012820097.1	NC_017448.1	735246	736187	-	FSU_0665	FSU_RS03165	FSU_RS03165		aspartate carbamoyltransferase
FSU_RS03170	257.043	71.7753	0	177.25	85.3254	0	WP_012820098.1	NC_017448.1	736189	736746	-	FSU_0666	FSU_RS03170	FSU_RS03170		bifunctional pyr operon transcriptional regulator/uracil phosphoribosyltransferase
FSU_RS06965	195.86	36.7896	0	94.2726	57.3552	0	WP_014545755.1	NC_017448.1	1701058	1702065	-	FSU_1463	FSU_RS06965	FSU_RS06965		pilus assembly protein PilT
FSU_RS06970	205.932	39.6282	0	117.16	39.2324	0	WP_015731893.1	NC_017448.1	1702077	1703723	-	FSU_1464	FSU_RS06970	FSU_RS06970		Tfp pilus assembly protein PilT
FSU_RS12195	2281.69	844.689	0	1818.11	688.263	0	WP_014546694.1	NC_017448.1	2972315	2972818	+	FSU_2567	FSU_RS12195	FSU_RS12195		type IV pilin
Total RPKM Pili IV	5222.18	1478.25	0	4382.32	1499.14	0
Total RPKM Genome	973966	305919	1823.37	1.08283e+06	361710	2113.26
Total RPKM Pili IV / 102 total RPKM genome	0.00536176	0.00483217	0	0.00404708	0.00414459	0

## Sheet: Accessory_Ra 8
Ruminococcus albus 8 highly expressed genes encoding accessory systems potentially involved in bacterial adhesion or polysaccharide utilization
	Heatmap Legend
		Min =0 RPKM
		Max=1000 RPKM
															BlastP results
locus_tag	4.421.27	5.421.31	7.421.33	7.455.27	7.455.29	6.455.33	protein_id	seqID	start	end	strand	old_locus_tag	locus_tag	Name	Note	product (automatic annotation)
Pili IV
CUS_RS18900	0	321.969	366.633	0	864.707	1163.6	WP_002853355.1	NZ_ADKM02000134.1	152941	153585	+	CUS_7046	CUS_RS18900	CUS_RS18900		prepilin-type cleavage/methylation N-terminal domain protein
CUS_RS18650	0	82538.6	32513.8	11.4078	62275.2	82747	WP_002850493.1	NZ_ADKM02000091.1	26820	27329	+	CUS_7103	CUS_RS18650	CUS_RS18650	PilA1	prepilin-type cleavage/methylation N-terminal domain protein
CUS_RS10415	0	1458	999.701	0	915.608	1914.93	WP_002850581.1	NZ_ADKM02000091.1	27507	27974	+	CUS_7104	CUS_RS10415	CUS_RS10415	PilA2	prepilin-type cleavage/methylation domain-containing protein
CUS_RS10420	0	127.567	251.384	0	123.271	206.175	WP_002850402.1	NZ_ADKM02000091.1	28145	29551	+	CUS_7105	CUS_RS10420	CUS_RS10420	SecD	preprotein translocase subunit SecD
CUS_RS10425	0	170.396	286.45	0	146.497	198.773	WP_002850605.1	NZ_ADKM02000091.1	29544	30518	+	CUS_7106	CUS_RS10425	CUS_RS10425	SecF	export membrane protein SecF
CUS_RS10430	0	16.1938	9.64406	0	19.801	11.6793	WP_002850609.1	NZ_ADKM02000091.1	30623	31996	-	CUS_7107	CUS_RS10430	CUS_RS10430		transcriptional regulator
CUS_RS10435	0.516976	68.1689	111.174	0	87.5213	80.9329	WP_002850451.1	NZ_ADKM02000091.1	32561	34192	+	CUS_7108	CUS_RS10435	CUS_RS10435		AMP-dependent synthetase
CUS_RS10440	0	1408.38	1377.17	0	2267.22	4526.19	WP_002850572.1	NZ_ADKM02000091.1	34388	35119	-	CUS_7109	CUS_RS10440	CUS_RS10440		prepilin-type cleavage/methylation domain-containing protein
CUS_RS05645	0	723.622	810.288	0	496.75	837.969	WP_002848587.1	NZ_ADKM02000062.1	52167	53234	-	CUS_7955	CUS_RS05645	CUS_RS05645		twitching motility protein PilT
CUS_RS05650	0	458.251	447.158	0.577179	348.18	490.827	WP_002848410.1	NZ_ADKM02000062.1	53328	55007	-	CUS_7956	CUS_RS05650	CUS_RS05650		type II secretion system protein E
CUS_RS05655	0	167.189	131.996	0	101.943	180.574	WP_002848572.1	NZ_ADKM02000062.1	55189	56022	+	CUS_7957	CUS_RS05655	CUS_RS05655		prepilin peptidase
CUS_RS05660	0	2061.58	1980.11	0	1283.51	2149.74	WP_002848436.1	NZ_ADKM02000062.1	56166	58343	-	CUS_7958	CUS_RS05660	CUS_RS05660		prepilin-type cleavage/methylation protein
CUS_RS05665	0	1933.04	2136.48	0	1343.54	2104.77	WP_002848652.1	NZ_ADKM02000062.1	58359	59087	-	CUS_7959	CUS_RS05665	CUS_RS05665		prepilin-type cleavage/methylation protein
CUS_RS05670	0	2054.29	2424.72	0.787382	1242.69	2379.62	WP_002848526.1	NZ_ADKM02000062.1	59107	61569	-	CUS_7960	CUS_RS05670	CUS_RS05670		hypothetical protein
CUS_RS05675	0	2292.46	2946.99	1.33562	2089.21	3341.08	WP_002848257.1	NZ_ADKM02000062.1	61711	62436	-	CUS_7961	CUS_RS05675	CUS_RS05675		hypothetical protein
CUS_RS05680	0	1498.07	1662.43	0	1302.3	2018.17	WP_002848197.1	NZ_ADKM02000062.1	62512	64023	-	CUS_7962	CUS_RS05680	CUS_RS05680		hypothetical protein
CUS_RS05685	0	1091.76	1004.83	0	1073.95	1270.51	WP_002848482.1	NZ_ADKM02000062.1	64119	65315	-	CUS_7963	CUS_RS05685	CUS_RS05685		type II secretion protein F
CUS_RS05690	0	629.951	490.049	0	659.456	611.273	WP_002848192.1	NZ_ADKM02000062.1	65598	66221	-	CUS_7964	CUS_RS05690	CUS_RS05690		hypothetical protein
CUS_RS05695	0	273.077	233.184	0	352.27	409.048	WP_002848334.1	NZ_ADKM02000062.1	66303	68339	-	CUS_7965	CUS_RS05695	CUS_RS05695		DNA helicase RecG
CUS_RS05700	0	821.974	773.915	0	804.185	1797.11	WP_002848610.1	NZ_ADKM02000062.1	68625	69326	+	CUS_7966	CUS_RS05700	CUS_RS05700		hypothetical protein
CUS_RS05705	0	193.481	309.8	0	225.314	280.619	WP_002848532.1	NZ_ADKM02000062.1	69377	71791	-	CUS_7967	CUS_RS05705	CUS_RS05705		N,N'-diacetylchitobiose phosphorylase
CUS_RS02965	0	281.427	316.266	0	208.351	575.735		NZ_ADKM02000032.1	1	506	+	CUS_5512	CUS_RS02965	CUS_RS02965	incomplete; too short partial abutting assembly gap; missing start	hypothetical protein
CUS_RS02970	0	260.31	232.821	0	151.569	436.687	WP_037276303.1	NZ_ADKM02000032.1	511	1587	+		CUS_RS02970	CUS_RS02970		hypothetical protein
CUS_RS02975	0	286.805	208.906	0	199.894	458.252	WP_004167456.1	NZ_ADKM02000032.1	1580	2872	+	CUS_5513	CUS_RS02975	CUS_RS02975		pilus biosynthesis protein
CUS_RS02980	0	239.094	203.413	0	201.365	475.088	WP_004167452.1	NZ_ADKM02000032.1	2945	3856	+	CUS_5514	CUS_RS02980	CUS_RS02980		type II secretion system protein F domain protein
CUS_RS02985	0	268.465	151.786	0	155.823	397.332	WP_004167402.1	NZ_ADKM02000032.1	3859	4731	+	CUS_5515	CUS_RS02985	CUS_RS02985		type II secretion system protein F
CUS_RS02990	0	10683.9	7652.71	0	5487.94	21200.4	WP_004167438.1	NZ_ADKM02000032.1	4786	5106	+	CUS_5516	CUS_RS02990	CUS_RS02990		hypothetical protein
CUS_RS18460	0	268.569	185.772	0	207.964	392.23	WP_004167412.1	NZ_ADKM02000032.1	5193	6026	+	CUS_5517	CUS_RS18460	CUS_RS18460		prepilin peptidase
CUS_RS03000	0	222.753	218.961	0	139.697	465.503	WP_002847479.1	NZ_ADKM02000032.1	6035	7519	+	CUS_5518	CUS_RS03000	CUS_RS03000		hypothetical protein
CUS_RS03005	0	164.817	177.144	0	150.179	328.826	WP_004167408.1	NZ_ADKM02000032.1	7526	8227	+	CUS_5519	CUS_RS03005	CUS_RS03005		hypothetical protein
CUS_RS03010	0	306.05	277.863	0	248.036	549.086	WP_004167432.1	NZ_ADKM02000032.1	8229	11834	+	CUS_5520	CUS_RS03010	CUS_RS03010		hypothetical protein
CUS_RS03015	0	313.905	241.08	0	239.892	512.206	WP_004167400.1	NZ_ADKM02000032.1	11854	12576	+	CUS_5521	CUS_RS03015	CUS_RS03015		hypothetical protein
CUS_RS03020	0	324.231	260.396	0	181.192	497.476	WP_004167441.1	NZ_ADKM02000032.1	12589	13320	+	CUS_5522	CUS_RS03020	CUS_RS03020		hypothetical protein
CUS_RS03025	0	143.617	101.507	0	70.5566	153.662	WP_004167436.1	NZ_ADKM02000032.1	13324	14046	+	CUS_5523	CUS_RS03025	CUS_RS03025		protein phosphatase 2C
CUS_RS18465	0	76.683	45.5272	0	49.2262	99.0391	WP_004167398.1	NZ_ADKM02000032.1	14050	16467	+	CUS_5524	CUS_RS18465	CUS_RS18465		kinase domain protein
Total RPKM Pili IV	0.516976	114149	61542	14.108	85714.8	135262
Total RPKM Genome	4803.46	598103	733428	5890.29	569525	1.11437e+06
Total RPKM Pili IV / 102 total RPKM genome	0.000107626	0.190851	0.0839102	0.00239512	0.150502	0.12138

## Sheet: Accessory_Rf FD1
Ruminococcus flavefaciens FD1 highly expressed genes encoding accessory systems potentially involved in bacterial adhesion or polysaccharide utilization
	Heatmap Legend
		Min =0 RPKM
		Max=1000 RPKM
															BlastP results
locus_tag	4.421.27	5.421.31	7.421.33	7.455.27	7.455.29	6.455.33	protein_id	seqID	start	end	strand	old_locus_tag	locus_tag	Name	Note	product (automatic annotation)	inference
Sca cluster
RUMFLAFD1_RS0115205	0	2351.1	6139.44	0	2672.62	1570.95	WP_080550539.1	NZ_ACOK01000110.1	81126	82031	+		RUMFLAFD1_RS0115205	RUMFLAFD1_RS0115205	ScaC	hypothetical protein	COORDINATES: protein motif:HMM:PF00963.16
RUMFLAFD1_RS0115210	0	2667.06	5716.09	0.442162	2634.75	1464.64	WP_009986657.1	NZ_ACOK01000110.1	82131	84323	+		RUMFLAFD1_RS0115210	RUMFLAFD1_RS0115210	Sca A / incomplete; partial in the middle of a contig; missing stop	hypothetical protein	COORDINATES: ab initio prediction:GeneMarkS+
RUMFLAFD1_RS25640	0	1648.41	3904.66	0	1423.08	937.991		NZ_ACOK01000110.1	84387	86489	+		RUMFLAFD1_RS25640	RUMFLAFD1_RS25640	incomplete; partial in the middle of a contig; missing stop	hypothetical protein	COORDINATES: protein motif:HMM:PF00963.16
RUMFLAFD1_RS25645	0	1400.44	3026.25	0	999.829	902.171		NZ_ACOK01000110.1	86940	87422	+		RUMFLAFD1_RS25645	RUMFLAFD1_RS25645	incomplete; partial in the middle of a contig; missing stop	hypothetical protein	COORDINATES: protein motif:HMM:PF00963.16
RUMFLAFD1_RS25650	0	1554.95	4944.31	0	1513.19	1189.73		NZ_ACOK01000110.1	87774	88436	+		RUMFLAFD1_RS25650	RUMFLAFD1_RS25650	incomplete; partial in the middle of a contig; missing stop	hypothetical protein	COORDINATES: protein motif:HMM:PF00963.16
RUMFLAFD1_RS25655	0	1646.47	8448.65	0	1238.79	1938.58		NZ_ACOK01000110.1	88502	88792	-		RUMFLAFD1_RS25655	RUMFLAFD1_RS25655	incomplete; partial in the middle of a contig; missing stop	hypothetical protein	COORDINATES: similar to AA sequence:RefSeq:WP_007976943.1
RUMFLAFD1_RS25660	0	1899.15	2545.68	0	1502.89	838.53		NZ_ACOK01000110.1	88872	89267	+		RUMFLAFD1_RS25660	RUMFLAFD1_RS25660	incomplete; partial in the middle of a contig; missing stop	hypothetical protein	COORDINATES: protein motif:HMM:PF00963.16
RUMFLAFD1_RS25665	0	1439.73	4503.59	0	1122.5	1484.53		NZ_ACOK01000110.1	89282	89587	-		RUMFLAFD1_RS25665	RUMFLAFD1_RS25665	incomplete; partial in the middle of a contig; missing stop	hypothetical protein	COORDINATES: similar to AA sequence:RefSeq:WP_007976943.1
RUMFLAFD1_RS25670	0	1446.04	3141.25	0	491.944	636.617		NZ_ACOK01000110.1	92310	92627	+		RUMFLAFD1_RS25670	RUMFLAFD1_RS25670	incomplete; partial in the middle of a contig; missing stop	cell wall anchor protein	COORDINATES: similar to AA sequence:RefSeq:WP_014122177.1
RUMFLAFD1_RS25675	0	3722.12	15129.1	0	2046.79	3497.51		NZ_ACOK01000110.1	94228	94335	+		RUMFLAFD1_RS25675	RUMFLAFD1_RS25675	incomplete; partial in the middle of a contig; missing stop	oligopeptide transporter substrate-binding protein	COORDINATES: similar to AA sequence:RefSeq:WP_009986960.1
Total RPKM Sca	0	19775.5	57499	0.442162	15646.4	14461.2
Total RPKM Genome	4481.54	178754	397778	4640.22	149987	117977
Total RPKM Sca / 102 total RPKM genome	0	0.11063	0.144551	9.5289e-05	0.104318	0.122576
Pili IV
RUMFLAFD1_RS21885	0	6638.02	5710.22	0	5845.17	2095.93	WP_009983863.1	NZ_ACOK01000066.1	1122	1601	-		RUMFLAFD1_RS21885	RUMFLAFD1_RS21885		prepilin-type cleavage/methylation domain-containing protein	COORDINATES: similar to AA sequence:RefSeq:WP_002850581.1
RUMFLAFD1_RS0104555	0	220.954	475.86	0	166.798	99.7847	WP_009983874.1	NZ_ACOK01000066.1	10531	11631	-		RUMFLAFD1_RS0104555	RUMFLAFD1_RS0104555		twitching motility protein PilT	COORDINATES: similar to AA sequence:RefSeq:WP_009983874.1
RUMFLAFD1_RS0104560	0	170.106	379.135	0	129.324	71.8792	WP_009983875.1	NZ_ACOK01000066.1	11667	13349	-		RUMFLAFD1_RS0104560	RUMFLAFD1_RS0104560		type II secretion system protein E	COORDINATES: similar to AA sequence:RefSeq:WP_019680174.1
RUMFLAFD1_RS0104565	0	13.2295	46.5902	0	37.9134	16.5139	WP_009983876.1	NZ_ACOK01000066.1	13488	14384	+		RUMFLAFD1_RS0104565	RUMFLAFD1_RS0104565		prepilin peptidase	COORDINATES: similar to AA sequence:RefSeq:WP_009983876.1
RUMFLAFD1_RS0104570	0	541.761	1164.02	0	363.875	182.876	WP_009983878.1	NZ_ACOK01000066.1	14473	15444	-		RUMFLAFD1_RS0104570	RUMFLAFD1_RS0104570		prepilin-type cleavage/methylation domain-containing protein	COORDINATES: protein motif:HMM:PF07963.10
RUMFLAFD1_RS0104575	0	372.532	737.714	0	357.165	149.37	WP_009983880.1	NZ_ACOK01000066.1	15465	15902	-		RUMFLAFD1_RS0104575	RUMFLAFD1_RS0104575		prepilin-type cleavage/methylation domain-containing protein	COORDINATES: ab initio prediction:GeneMarkS+
RUMFLAFD1_RS0104580	0	354.716	845.565	0.305501	216.436	136.12	WP_009983881.1	NZ_ACOK01000066.1	15917	19090	-		RUMFLAFD1_RS0104580	RUMFLAFD1_RS0104580		hypothetical protein	COORDINATES: ab initio prediction:GeneMarkS+
RUMFLAFD1_RS0104585	0	397.21	1172.2	0	272.066	201.621	WP_009983882.1	NZ_ACOK01000066.1	19152	20051	-		RUMFLAFD1_RS0104585	RUMFLAFD1_RS0104585		hypothetical protein	COORDINATES: ab initio prediction:GeneMarkS+
RUMFLAFD1_RS0104590	0	322.227	789.61	0	178.321	123.287	WP_009983883.1	NZ_ACOK01000066.1	20051	21652	-		RUMFLAFD1_RS0104590	RUMFLAFD1_RS0104590		pilus assembly protein PilM	COORDINATES: similar to AA sequence:RefSeq:WP_009983883.1
RUMFLAFD1_RS0104595	0	275.657	633.666	0	172.875	91.5525	WP_009983885.1	NZ_ACOK01000066.1	21675	22874	-		RUMFLAFD1_RS0104595	RUMFLAFD1_RS0104595		type II secretion protein F	COORDINATES: similar to AA sequence:RefSeq:WP_009983885.1
Total RPKM Pili IV	0	9306.41	11954.6	0.305501	7739.95	3168.94
Total RPKM Genome	4481.54	178754	397778	4640.22	149987	117977
Total RPKM Pili IV / 102 total RPKM genome	0	0.0520627	0.0300534	6.58377e-05	0.0516041	0.0268606
