# Supplementary material for: In Vivo Competitions between Fibrobacter succinogenes, Ruminococcus flavefaciens, and Ruminoccus albus in a Gnotobiotic Sheep Model Revealed by Multi-Omic Analyses
Source: mBio. 2021 Mar 3;12(2):e03533-20. doi: 10.1128/mBio.03533-20 (PMC8092306; doi:10.1128/mBio.03533-20)
Supplement: TABLE S2 [file mBio.03533-20-st002.xlsx]

## Sheet: Metabolites sorted on column J
	Color legend of the molecules listed below:
	Carbohydrates
	Organic acids
	Phenolic acids
	Aminoacids
	Others
		Initial	initial	transitory	transitory	final	final
ID #	relative concentration/ml	421-27	455-27	455-29	421-31	421-33	455-33		Mean 6 conditions
1	3-(3-Hydroxyphenyl)propionic acid	2854.5	4606.5	4000.5	4501.5	13327.5	11525.6		6802.69
2	p-Hydroxyhydrocinnamic acid	2918.87	4320	3737.88	3281.75	10715	9135.75		5684.88
3	Galacturonic acid	1697.62	2490.5	1008.38	3558.5	2011.75	229.75		1832.75
4	Glutaric acid	1143.88	2314.88	1948.87	1567.5	2134.75	2386		1915.98
5	Glucose	1825.88	1426.37	1953.38	2074.38	2714.12	2569		2093.85
6	Alanine	1187	1328.75	1203.62	1626.25	5551.88	1782.62		2113.35
7	Glucopyranose	1007.62	1341.25	610.25	514.875	1150.75	1215		973.292
8	Oxalic acid	1429.62	785.125	112.5	1202.12	86.25	61.5		612.854
9	Phosphoric acid	911	625.5	739.375	2891.25	888.875	1485		1256.83
10	Benzoic acid	765.25	767.75	728.5	884.875	2718.75	2005		1311.69
11	Ribose	613.25	915.75	933.125	715.25	1494	1519.12		1031.75
12	Glycerol	729.75	665.625	581.875	681.375	2340.25	1368.25		1061.19
13	Tricarballylic acid	1047.62	184.75	298.5	786	319	165.875		466.958
14	Arabinose	667.5	516	701.625	438.25	88.875	853.25		544.25
15	Xylose	170.25	1012	1099.88	131.375	1469.12	1128.75		835.229
16	Stearic acid	391.5	762.375	414.875	370.25	290	386.25		435.875
17	Ononitol		484.5	318.5			250.125		351.042
18	5-Hydroxyoxyvaleric acid	933.75	1.75	2.25	563.5	563.25	61.625		354.354
19	Pyroglutamic acid	414	513.75	470.75	776.375	1184.5	940.75		716.688
20	Galactose	416.25	285.25	338.625	284.875	488.5	328		356.917
21	Succinic acid	270.125	371.875	226.25	308.75	507.875	415.625		350.083
22	4-Hydroxybenzeneacetic acid		303	17.375			16.5		112.292
23	Glycolic acid	218.625	331.375	314.75	259	769.75	528.75		403.708
24	Glucuronic acid	285.75	259	307.5	332.75	640.875	319.875		357.625
25	2,4-Hydroxybutanoic acid	439	102.125	186.625	400.875	1072.25	379.5		430.062
26	Uracil	233.25	306.75	247.25	231.75	247.875	364.5		271.896
27	b-D-Glucopyranuronic acid	25.375	496.875	202.625	365.75	446.125	230.125		294.479
28	Palmitic acid	179.25	279.625	105	96.125	176.25	234.25		178.417
29	Galactonic acid lactone	235.125	202.625	496.875	365.75				325.094
30	Salicylic acid	158.25	262.375	227.375	178.125	651	396.875		312.333
31	Gentisic acid	241.625	144.125	244	317.375	574.25	718.5		373.312
32	Maltose	231.625	151.25	107.5	86.125	202.25	153.25		155.333
33	1,2,3-Hydroxybutane	141.375	208.25	185.625	128.625	327.875	450.25		240.333
34	Aspartic acid	125	205.375	150.25	283.125	237.75	390		231.917
35	2-Methylsuccinic acid	63	242.5	210.625	122.375	256.125	337.75		205.396
36	Glutamine	135.375			110.375	2413.87			886.542
37	Cellobiose	97.5	169.875	224.875	134.75	229.375	179.875		172.708
38	1,3 Propanediol	246.5	13		193	402.375	220.875		215.15
39	Inosine	133.75	123.125	83	157.125	177.75	104.375		129.854
40	Lactic acid	80.75	174.875	212.625	132.25	331.25	285		202.792
41	Cytosine	116.875			77.125				97
42	2-Hydroxyglutaric acid	166.75	62.375	94.125	191.25	285.875	119.75		153.354
43	Glutamic acid	74	151.125	222	92.375	163.125	224.25		154.479
44	1,6-Anhydroglucose	117.5	102.5		101.25		166.625		121.969
45	Fumaric acid	82	128.875	113.25	198.75	270.75	257		175.104
46	Dodecanedioic acid	47.875	153	103.875	74.5	54.5	70.875		84.1042
47	2-Hydroxyadipic acid	50	139.125	191.625	59.125	208.75	158.25		134.479
48	Fructose	92.875	96.25	46.5	93.25	27.125	85.125		73.5208
49	Pinitol	84	100.625	91	119.25	546.75	311.25		208.812
50	O-Methyl-inositol-2	109.375	74.875	70.375	40.5	143	205.5		107.271
51	Rhamnose	154.375	29		19.75	53.5	23.375		56
52	Thymine	49	131.875	85.5	103.125	29.375	145		90.6458
53	Glyceric acid	78.75	91.375	90.125	104.625	332	135.125		138.667
54	Ferulic acid	90.25	76.375	78.375	85.875	108.625	85.75		87.5417
55	Azelaic acid	41	112.25	96.375	55.75	58.625	71		72.5
56	GABA (Gamma amino-butyric acid)	64.375	73.75	139.375	242.5	1519.5	308.5		391.333
57	Nicotinic acid	57.75	67.75	53.625	67.375	162.75	146.25		92.5833
58	Galactofuranose	63.375	60.5	15.75	13.625	73.375	24.5		41.8542
59	2,6-hydroxybenzoic acid	64.5	58.625	47	43.875	226.625	163.375		100.667
60	Panthotenic acid	74.875	42.75	44.5	75.125	170.75	96.5		84.0833
61	5-Aminopentanoic acid	57.5			126.5	932.625			372.208
62	1,2,4-Hydroxybutane	47.75	65.625	83.5	85.5	286.375	128.875		116.271
63	Uridine	46.625	65.125	37.875	44.375	75.375	60.625		55
64	Gluconic acid lactone	54.625	55.375	20.5			31.25		40.4375
65	2-Pyrrolidinone	52.125	54.25	19	57.375	116.875			59.925
66	Threitol	40.125	52.25	22.125	61	39.75	18.75		39
67	2-Deoxy-erythro-pentitol	26.25	65.5	54.625	71.375	74.5	67.125		59.8958
68	2,4,5-Trihydroxypentanoic acid	51.375	39.875						45.625
69	Ribonic acid	40.75			39.25	255.25	2.5		84.4375
70	Hypoxanthine	36.625			42.5	35.125			38.0833
71	Isoleucine	24.75	46.125	41.75	30.5				35.7812
72	Adipic acid	14.875	53.75	48.125	28.25	30.5	54.25		38.2917
73	Threonic acid lactone	16.875	48.5	41.625	49.75	82.875	33.375		45.5
74	Levulinic acid enol	29.375	29.625	15.625	12.875	162.625	36.375		47.75
75	Threonine	25	32.125	30.75	59.75	46	18.375		35.3333
76	Threonic acid	10.75	43.5	29.375	17.25	85.125	38.5		37.4167
77	Galactaric acid	19.875	32.75	26.625	30.875	49.75	24.25		30.6875
78	Sorbose	20.75	29.125	24.375			34.5		27.1875
79	2-Hydroxy-4-pyrimidinamine	29	19.125	16.75	23.375	38	24.625		25.1458
80	N-Methylleucine	16.875	31.25	25.25	28.375	35.125	117.875		42.4583
81	2,3-Hydroxybenzoic acid	24	23.125	25.875	31.75	58.375	51.75		35.8125
82	11-Octadecenoic acid	23.125	22.625						22.875
83	Glycine	6.625	38.625	45.25	18.625	22.125	41.25		28.75
84	4-Hydroxybutanoic acid	38.25	6.125	4.125	37.5	52.25	10.875		24.8542
85	3-Methyl-3-hydroxybutanoic acid	14.5	28.375	28.125	19.375	37.75	44		28.6875
86	Aminomalonic acid	14.125	24.625	50.125	86.875	126	117.75		69.9167
87	p-Hydroxybenzoic acid	23.75	14.625	17.25	22.5	61.125	37.125		29.3958
88	Guanosine	26.75	10	7.125	24.125	164.875	10		40.4792
89	Mannose	12.375	24	20.125	55.75	62.875	38.75		35.6458
90	Valine	7.5	28	21.25	28.25	41.125	44.625		28.4583
91	Ethanolamine	20.375	14.25	14.75	20.125	5.125	2.75		12.8958
92	2,3-Hydroxybutane	23.375	10	8.5	21.5	26.375	15.75		17.5833
93	Arabino-hexaric acid	9.875	22.375	14.5	13.25	30.5	38.375		21.4792
94	Butylamine	13.25	18.125	12.125	10.375	42.75	61.375		26.3333
95	O-Methyl-inositol-1	28.5	2.875	17	19.875	42.75	15.25		21.0417
96	Mannitol	21.5	9.75	17.5	45.25	42.875	27.75		27.4375
97	2,4-Hydroxybenzoic acid		15.5	19.875			20.375		18.5833
98	3-Hydroxy-4-methoxybenzaldehyde	13.875	16.875	16.75	20.125	36.625	32.5		22.7917
99	Stigmasterol	14.625	15.875	3.375	7.5				10.3438
100	2-Amino-4,6-dihydroxypyrimidine	13	16.375	11.625	10.625	23.625	13		14.7083
101	Digalactosylglycerol	18.25	10.75	15	19.875	31.625	15.875		18.5625
102	2,4-Hydroxyglutaric acid	4.5	22.75	16.5	10.375	23	20.125		16.2083
103	3,4-Dihydroxybutanoic acid	7.25	18.125	12.25	10.75	51.875	28.625		21.4792
104	Triacontanol	8.5	16.5	5.625	3.125	3.375	9.25		7.72917
105	Adenine	9	14.5	20.75	19	22.875	13.5		16.6042
106	B-Alanine	12.625	10.875	8.875	12.625	538	31.5		102.417
107	Erythronic acid	10.75	12.5	15	17.25	94.375	52.125		33.6667
108	2-Hydroxybutanoic acid	15.375	7.625	16.125	17	52.25	29.5		22.9792
109	Inositol-chiro-	11			12.375	98.25	47.375		42.25
110	Malic acid	11.375	9.875	10.5	9.125	36.75	16.125		15.625
111	Sucrose	10.375			14.625	31.5			18.8333
112	Serine	5.125	15.375	6	7.5	8.375	11.875		9.04167
113	Malonic acid	6.5	13	15.25	7	27.625	29.75		16.5208
114	Inositol-myo-	12.375	6.375	6.625	10.75	108.5	22.625		27.875
115	Guanine	7.875	9.875	8.75	7.25	9.25	11.5		9.08333
116	2-O-Glycerol-a-D-galactopyranoside	11.25	6.25	8.625	12.75	73.375	9		20.2083
117	2,4,6-HydroxyPyrimidine	7	9.875	13.75	9.875	10.875	14.75		11.0208
118	Pyruvic acid	2.375	14.375	11.25	10.625	36.625	13.375		14.7708
119	Pyrophosphate	8.5	7.375	8.875	7.125	12.625	18.5		10.5
120	Arabitol	11.375	3.5	18.375	26.125	70.75	39.375		28.25
121	3,4-Dihydroxyhydrocinnamic acid	8.125	6.5	6.125	5.375	34.5	23.25		13.9792
122	Heptadecanoic acid	3.5	10.125						6.8125
123	Lysine	1.5	11.625	14.375	3.75	3.25	9.875		7.39583
124	Phenylalanine	7	5.875	2.375	3.5				4.6875
125	Gluconic acid	6.75	5.625	10.875	11.375	13.625	27		12.5417
126	Galactonic acid	6.5	5.625	20.25	3.875	13.625	22.25		12.0208
127	3,4-Dihydroxylphenylacetaldehyde (DHPAA)	5.875			6.5	13.25			8.54167
128	Maleic acid	3	8.625	9	3.375	61.75	21.625		17.8958
129	4,5-Dimethyl-2,6-hydroxypyrimidine	3.625	7.375	4.75	5.375	5.375	12.25		6.45833
130	3-Methoxy-4-hydroxybenzenepropanoic acid	5.625	5.125	3.875	4.375	15.625	8.375		7.16667
131	2-Furancarboxylic acid	4.875	5.625	5.5	4.125	15.75	10.5		7.72917
132	Leucine	1.875	8	2.125	8	5.625	8.625		5.70833
133	Caffeic acid	5.75	4	3.625	4.375	11.375	11		6.6875
134	Pyrrole-2-carboxylic acid	2.625	5.625	6.875	5.875	16.375	8		7.5625
135	Sedoheptulose	3.125	3.625	1		3.75	0.375		2.375
136	Methylcytosine	1.125	5	3.5	4.125	8.875	6.25		4.8125
137	2-Methyl-2-hydroxybutanoic acid	0.125	3.125	2.625	3.5	3.125	2.25		2.45833
138	4-Hydroxyphenylethanol	1.25			1.875	1.5			1.54167
139	Glucose-6-P	1.125			0.875				1
140	3-Methyl-furan-2-carboxylic acid	0.75	1.25	1.125	0.75	1.625	1.375		1.14583
141	a-Tocopherol	0.625	0.875						0.75
142	Cyclohexanecarboxylic acid	0.625			15.25	16			10.625
143	Monomethylphosphate	0.75	0.5	0.5	1	1.875	2.75		1.22917
144	Genistein	0.625	0.5	0.25	0.25				0.40625
145	Docosanol		0.125	0.125			0.875		0.375
146	2,4,6-Tri-tert.-butylbenzenethiol					2.875	2.25		2.5625
147	3-Indole propionic acid			4	2.875	25.125	16		12
148	b-Aminoisobutyric acid					44.375	7		25.6875
149	Deoxyfructosazine					96.625	87		91.8125
150	Lactose			42.875			45.25		44.0625
151	N-a-Acetyl-L-Lysine					13.25	13.25		13.25
152	N-Acetyl glucosamine			0.375			11.875		6.125
153	N-Acetylglucosylamine			1.75	2.625	20.625	27.625		13.1562
154	Tartaric acid				1.375	16.75			9.0625
